# Supplementary material for: The reference genome of Miscanthus floridulus illuminates the evolution of Saccharinae
Source: Nat Plants. 2021 May 6;7(5):608–18. doi: 10.1038/s41477-021-00908-y (PMC8238680; doi:10.1038/s41477-021-00908-y)
Supplement: Supplementary file 3 — Supplementary Data 1–5. [file 41477_2021_908_MOESM3_ESM.xlsx]

## Sheet: Supplementary Data 1 
Supplementary Data 1 Identified conflicts between genome and Bionano genome maps in Bionano Hybrid Scaffold pipeline
# xMapId	refQry	refId	leftRefBkpt#	rightRefBkpt	Alignment orientation	refQry	qryId	leftQryBkpt	rightQryBkpt
1	ref	1	3030874	4238575	+	qry	118	3.83014e+06	5.04351e+06
2	ref	1	36158811	56710633	+	qry	16	3.56972e+07	5.55795e+07
3	ref	1	87210919	9.39407e+07	+	qry	19	2.77877e+07	3.46136e+07
4	ref	1	115755427	115863615	-	qry	138	2.12499e+06	2.01711e+06
5	ref	1	117889213	139575885	+	qry	28	5.50727e+06	2.66219e+07
6	ref	1	169536603	185407862	+	qry	40	5.71831e+06	2.11889e+07
7	ref	2	71085	3491478	-	qry	126	5.75543e+06	2295787
8	ref	2	4919554	15636403	+	qry	27	5.23143e+06	1.54716e+07
11	ref	2	-1	16015549	+	qry	163	-1	912354
12	ref	2	-1	25031600	-	qry	86	-1	1.03222e+07
13	ref	2	36158638	39312053	-	qry	97	1.11713e+07	7.90942e+06
14	ref	2	-1	53025804	+	qry	253	-1	339675
15	ref	2	-1	53032296	+	qry	188	-1	347460
16	ref	2	53161404	-1	-	qry	495	1.31414e+06	-1
17	ref	2	-1	59360508	+	qry	164	-1	640549
18	ref	2	61900087	7.63796e+07	+	qry	55	9.2317e+06	2.33943e+07
21	ref	2	74478687	76145966	-	qry	128	5.60445e+06	3.75786e+06
23	ref	2	94236384	-1	+	qry	139	4.33898e+06	-1
24	ref	2	96716488	108883177	+	qry	45	1.31236e+07	2.47886e+07
25	ref	2	96794005	-1	+	qry	132	1.34987e+06	-1
26	ref	2	96862056	97060422	-	qry	256	620415	422545
28	ref	2	131530645	-1	+	qry	85	1.03083e+07	-1
29	ref	3	14597372	28035717	+	qry	31	1.79038e+07	3.12942e+07
30	ref	3	53087206	67014856	+	qry	36	5.48894e+06	1.92014e+07
31	ref	3	92561918	92753624	+	qry	121	4.32691e+06	4.51809e+06
32	ref	3	94868169	105223408	+	qry	84	4.28605e+06	1.43711e+07
33	ref	3	105240567	107264684	+	qry	120	4.0233e+06	6060049
34	ref	3	118129241	121420581	+	qry	79	1.38596e+07	1.71436e+07
35	ref	3	128028028	132040017	+	qry	71	7451462	1.14331e+07
36	ref	4	22180516	32520317	+	qry	339	2.13518e+07	3.15983e+07
37	ref	4	51095451	60995576	+	qry	34	2.83323e+06	1.26247e+07
38	ref	4	113517223	124439267	+	qry	39	1.9006e+07	2.99548e+07
39	ref	4	137865784	151992609	+	qry	37	1.34315e+06	1.50921e+07
40	ref	5	5652513	17877864	+	qry	42	6329400	18444711
41	ref	5	58245282	66882813	-	qry	32	3.16978e+07	2.34097e+07
42	ref	5	-1	90915318	+	qry	200	-1	845105
43	ref	5	-1	90832037	+	qry	220	-1	364852
44	ref	5	115468247	126908613	+	qry	345	23414525	3.48837e+07
45	ref	5	152852826	167828375	+	qry	29	2.01026e+07	3.42443e+07
46	ref	6	4914285	6126740	-	qry	113	3.37426e+06	2.09076e+06
47	ref	6	4914285	7217561	+	qry	94	5.8439e+06	8.12421e+06
48	ref	6	10510058	11040328	+	qry	82	14057252	1.45984e+07
49	ref	6	12027474	-1	-	qry	195	1.40446e+06	-1
50	ref	6	15401216	-1	-	qry	170	1.15386e+06	-1
51	ref	6	20005091	-1	-	qry	144	1.59468e+06	-1
52	ref	6	-1	24232587	+	qry	125	-1	2.22736e+06
53	ref	6	27661274	38191158	+	qry	54	1.79535e+07	2.80851e+07
55	ref	6	41549778	62025606	+	qry	49	171100	19858235
56	ref	6	74911543	75381077	+	qry	106	6.77928e+06	7.24335e+06
57	ref	6	78207353	84399154	+	qry	61	1.20859e+06	7.37768e+06
58	ref	7	-1	14152246	+	qry	81	-1	1.47386e+07
59	ref	7	11099256	11903153	-	qry	77	5.50135e+06	4687783
60	ref	7	16676572	35164907	+	qry	75	381033	1.87997e+07
61	ref	7	35244330	-1	+	qry	145	4.35932e+06	-1
62	ref	7	35259398	-1	+	qry	141	4.72385e+06	-1
63	ref	7	-1	42760976	+	qry	76	-1	7.5607e+06
64	ref	7	53334051	69464293	+	qry	52	365173	1.64335e+07
65	ref	7	103571033	-1	+	qry	53	19539651	-1
66	ref	8	-1	8023745	+	qry	104	-1	7.78341e+06
67	ref	8	9055910	-1	+	qry	108	7.83444e+06	-1
68	ref	8	13970545	-1	+	qry	175	1.23675e+06	-1
69	ref	8	14635380	31796162	+	qry	50	2.65197e+06	1.90356e+07
75	ref	8	29653503	-1	-	qry	88	1.22733e+07	-1
76	ref	8	46911462	60815838	+	qry	74	1.51533e+06	1.46193e+07
77	ref	8	55853722	-1	+	qry	184	1443415	-1
78	ref	8	5.75646e+07	-1	+	qry	204	864339	-1
79	ref	8	62170573	-1	-	qry	148	3.33205e+06	-1
80	ref	8	-1	65575288	+	qry	160	-1	129226
81	ref	8	73176159	75238245	-	qry	103	6.84132e+06	5001022
82	ref	8	77265528	86726142	+	qry	66	1.21172e+07	2.13599e+07
83	ref	8	92701578	92906914	+	qry	150	1.23154e+06	1.433e+06
84	ref	8	96198601	-1	+	qry	102	9.80528e+06	-1
85	ref	9	6707897	10130114	+	qry	98	8.79887e+06	1.20559e+07
86	ref	9	8831420	10121443	+	qry	434	4.40181e+06	5.55079e+06
87	ref	9	20274997	21503509	-	qry	110	6.39008e+06	5.30734e+06
89	ref	9	32327459	-1	-	qry	143	2.77536e+06	-1
90	ref	9	-1	36054413	-	qry	172	-1	2.39503e+06
91	ref	9	38332381	45048635	+	qry	352	2.82354e+07	34778079
92	ref	9	56553718	65835443	+	qry	44	1.31432e+07	2.19783e+07
93	ref	9	103437435	115900402	+	qry	347	2.25685e+07	3.50483e+07
98	ref	10	5585272	-1	+	qry	162	872293	-1
99	ref	10	14436724	29517163	+	qry	57	1.41697e+07	2.8527e+07
100	ref	10	47533314	55727802	+	qry	58	1.8074e+07	2.5475e+07
101	ref	10	49788419	-1	+	qry	119	895570	-1
102	ref	10	68477444	77507705	+	qry	68	1.08353e+07	1.98389e+07
103	ref	10	71219917	77507705	-	qry	109	7.64709e+06	1.19782e+06
104	ref	10	79538841	79649786	-	qry	16	6.19505e+07	61820902
105	ref	10	79550341	79650470	+	qry	137	4.80092e+06	4.90264e+06
106	ref	10	79619317	79700717	-	qry	212	378659	296915
108	ref	10	88029228	-1	-	qry	115	6736238	-1
109	ref	10	101201231	-1	+	qry	101	7.76521e+06	-1
110	ref	10	105015582	-1	+	qry	227	503996	-1
111	ref	10	-1	108727298	+	qry	166	-1	3.19836e+06
112	ref	10	112076437	-1	+	qry	146	3.80655e+06	-1
113	ref	10	112353206	-1	+	qry	225	804058	-1
114	ref	10	-1	113912623	+	qry	133	-1	1.08927e+06
115	ref	10	-1	113912623	+	qry	187	-1	1.16072e+06
116	ref	11	21776147	43335265	+	qry	5	2.18997e+07	4.33764e+07
117	ref	11	82101464	83180521	+	qry	90	8.37479e+06	9.37648e+06
118	ref	11	85365020	87053013	+	qry	93	9.18461e+06	1.08373e+07
119	ref	11	9.15706e+07	100260476	+	qry	6	1.46772e+07	2.33682e+07
120	ref	11	231530644	259679013	+	qry	1	7.45224e+07	101880866
121	ref	11	249520927	249573403	-	qry	3	2.30687e+06	2.25196e+06
122	ref	11	249520927	249577485	-	qry	31	755997	702360
123	ref	11	249520927	249573403	+	qry	134	271128	321301
124	ref	11	249546687	249587600	-	qry	76	1.01384e+07	10098583
125	ref	11	276118866	301720043	+	qry	2	1.77765e+07	4.25521e+07
127	ref	12	60993594	82258985	+	qry	3	60084062	80589412
128	ref	12	64228019	64301070	-	qry	181	1.26099e+06	1.16231e+06
129	ref	12	133152017	147475540	+	qry	4	3.97281e+07	5.39976e+07
130	ref	12	182276634	182773477	+	qry	134	1.58685e+06	2.08276e+06
131	ref	12	208001072	-1	+	qry	260	332281	-1
132	ref	12	222540562	230453855	+	qry	7	38875122	4.67174e+07
133	ref	12	264180909	274999868	+	qry	8	4.6937e+06	1.53291e+07
134	ref	13	15977707	33441194	+	qry	11	1.9036e+07	36092981
135	ref	13	81155838	93033411	+	qry	14	10151256	21792160
136	ref	13	145622851	160346961	+	qry	10	4.91514e+06	1.92564e+07
137	ref	13	209072021	209868836	-	qry	73	7.18853e+06	6.39932e+06
138	ref	13	219911038	247617502	+	qry	13	7.95764e+06	3.52792e+07
139	ref	13	268071727	270214007	-	qry	173	2464014	447720
140	ref	13	273717517	275942445	-	qry	111	8.05076e+06	5956428
141	ref	13	282848045	-1	-	qry	183	1.82889e+06	-1
142	ref	14	3016636	-1	-	qry	123	1.21367e+06	-1
143	ref	14	3829351	52284637	+	qry	17	6.09421e+06	5.37034e+07
144	ref	14	58157830	64128474	+	qry	70	1.70658e+06	7.59096e+06
145	ref	14	81672686	91980024	+	qry	72	4.853e+06	1.51507e+07
146	ref	14	117207843	-1	-	qry	46	1.77106e+07	-1
147	ref	14	137394622	140041484	+	qry	116	2.42342e+06	5.0555e+06
148	ref	14	180057580	-1	+	qry	18	38313429	-1
149	ref	14	187858599	194626702	-	qry	83	1.19531e+07	5.15273e+06
150	ref	15	48218746	60880049	+	qry	9	4.81707e+07	6.08052e+07
151	ref	15	105898658	136633346	+	qry	12	3.08768e+07	6.10582e+07
152	ref	15	150316600	151513447	+	qry	152	1.40106e+06	2.4918e+06
153	ref	15	168634375	179798298	+	qry	47	1.71041e+07	2.81045e+07
154	ref	15	181847353	187025246	+	qry	56	2.23576e+07	2.742e+07
156	ref	15	-1	205793252	+	qry	80	-1	1.58428e+07
157	ref	15	-1	204041783	+	qry	95	-1	687969
158	ref	16	2511898	16927966	+	qry	65	3.00861e+06	1.65696e+07
160	ref	16	16435232	-1	+	qry	193	60455.9	-1
161	ref	16	22306983	-1	+	qry	149	3.6994e+06	-1
162	ref	16	30592222	36224420	+	qry	60	7.24758e+06	1.27102e+07
163	ref	16	36245142	-1	+	qry	114	368332	-1
164	ref	16	36245142	45419671	+	qry	64	345439	9.12828e+06
165	ref	16	59968574	61371104	-	qry	364	1.15755e+07	1.02077e+07
166	ref	16	60023185	60719575	+	qry	69	282764	935738
167	ref	16	-1	65700523	-	qry	169	-1	173194
168	ref	16	77078990	-1	-	qry	91	3.09353e+06	-1
170	ref	16	110253392	127530406	+	qry	15	4.82127e+07	6.52816e+07
171	ref	16	128492121	129979405	+	qry	89	7.6096e+06	9.1025e+06
172	ref	16	151989379	166997852	+	qry	21	2.69636e+07	4.15008e+07
173	ref	17	10837728	43621121	+	qry	24	1.16127e+07	4.49134e+07
174	ref	17	-1	52701992	+	qry	157	-1	274484
175	ref	17	-1	52701992	+	qry	261	-1	281167
176	ref	17	5.27297e+07	-1	+	qry	156	3.46826e+06	-1
177	ref	17	72814183	95120611	+	qry	38	2.04195e+07	4.22047e+07
178	ref	17	105334585	120208656	+	qry	63	9.2813e+06	24250117
179	ref	17	120214208	142603944	+	qry	62	320750	2.20099e+07
180	ref	17	159178481	-1	+	qry	67	1.43478e+07	-1
181	ref	17	167505077	183108623	+	qry	59	96287.4	15680215
182	ref	18	-1	169177	-	qry	272	-1	50653
183	ref	18	-1	11522861	+	qry	78	-1	1.13616e+07
184	ref	18	-1	19282747	+	qry	151	-1	2840507
185	ref	18	-1	19282747	+	qry	159	-1	2.56235e+06
186	ref	18	35022622	45311619	+	qry	23	1.61316e+07	2.65671e+07
187	ref	18	35962816	36045929	+	qry	255	541894	624740
188	ref	18	83491068	100900165	+	qry	51	1.56599e+07	3.29441e+07
189	ref	18	130599053	151712675	+	qry	26	3.00789e+07	5.08364e+07
190	ref	18	170249367	184629694	+	qry	20	1.89671e+07	3.31654e+07
191	ref	19	11487022	2.97658e+07	+	qry	25	1.1357e+07	2.91024e+07
192	ref	19	53033453	-1	+	qry	167	2.80923e+06	-1
193	ref	19	53355879	-1	+	qry	155	3611848	-1
194	ref	19	76654075	88433368	+	qry	33	23021949	3.49997e+07
196	ref	19	86768216	86824786	+	qry	40	4.02301e+07	4.02871e+07
198	ref	19	86768216	-1	+	qry	211	759874	-1
199	ref	19	86770251	86824786	+	qry	3	2.22498e+06	2279138
200	ref	19	86770251	86824786	-	qry	339	6.63601e+06	6.58202e+06
201	ref	19	86768216	-1	+	qry	68	2.19339e+07	-1
202	ref	19	86769302	-1	-	qry	212	53833	-1
203	ref	19	86772627	8.68277e+07	+	qry	181	1.15542e+06	1208960
204	ref	19	8.67763e+07	-1	-	qry	299	65702.8	-1
205	ref	19	8.6778e+07	86816624	-	qry	5	80819611	8.07821e+07
206	ref	19	8.6778e+07	86816624	-	qry	90	8.1922e+06	8.15471e+06
207	ref	19	8.67812e+07	86824786	+	qry	9	6.44427e+07	6.44836e+07
208	ref	19	86791700	-1	+	qry	347	40275717	-1
209	ref	19	101859945	116078580	+	qry	30	1932026	1.57304e+07
210	ref	19	170725083	189310818	+	qry	22	1.97889e+07	3.83978e+07
Note:
#: leftRefBkpt/rightRefBkpt, A conflict is designated as “left” or “right” depending on whether the unaligned region is to the left or right of the conflict junction. '-1' could be ignoed.

## Sheet: Supplementary Data 2 
Supplementary Data 2 The detailed information of CesA/Csl genes identified in Sorghum
Subfamily	Group	Gene ID	Chromosome	Start	End
CesA	CesA1	SBICO.KXG31743	Sbchr3	4541986	4548948
	CesA1	SBICO.EES19124	Sbchr9	6745365	6751843
	CesA2	SBICO.EER90684	Sbchr1	3380802	3386682
	CesA3/5	SBICO.EER93135	Sbchr1	1770076	1776290
	CesA3/5	SBICO.KXG34987	Sbchr2	14785148	14790050
	CesA4	SBICO.EES01481	Sbchr3	62851273	62857742
	CesA6	SBICO.EER96156	Sbchr2	9808887	9815473
	CesA7	SBICO.EER94107	Sbchr1	21485581	21489706
	CesA8	SBICO.EER96059	Sbchr2	7812613	7818765
	CesA9	SBICO.EER96750	Sbchr2	59706938	59711587
	CesA11	SBICO.OQU76673	Sbchr10	52321024	52324660
	CesAX	SBICO.KXG20397	Sbchr10	53946264	53952387
CslD	CslD1	SBICO.EER94423	Sbchr1	55582634	55587768
	CslD2	SBICO.EER87723	Sbchr10	725864	731612
	CslD3	SBICO.EES13664	Sbchr7	23932200	23935964
	CslD4	SBICO.EES17177	Sbchr8	54936195	54940373
	CslD5	SBICO.EER89796	Sbchr10	41350268	41353669
CslE	CslE1/5/6	SBICO.EER99055	Sbchr2	62825143	62829864
	CslE2	SBICO.EES05604	Sbchr4	60147606	60151388
	CslE2	SBICO.EER99056	Sbchr2	62869913	62878445
CslF	CslF1/2/4	SBICO.OQU90069	Sbchr2	70227887	70231133
	CslF3	SBICO.EER99520	Sbchr2	70246738	70250042
	CslF3	SBICO.OQU89309	Sbchr2	54243708	54248343
	CslF3	SBICO.KXG36451	Sbchr2	70268182	70271762
	CslF3	SBICO.KXG36448	Sbchr2	70232864	70236367
	CslF3	SBICO.KXG36449	Sbchr2	70238026	70241354
	CslF3	SBICO.KXG36452	Sbchr2	70283717	70288511
	CslF6	SBICO.EES14597	Sbchr7	5140759	5148111
	CslF5/7	SBICO.KXG38485	Sbchr1	25021431	25026851
	CslF8/9	SBICO.KXG36450	Sbchr2	70255992	70266179
	CslF8/9	SBICO.KXG36446	Sbchr2	70217097	70222538
CslH	CslH	SBICO.OQU81588	Sbchr6	44912067	44917805
	CslH	SBICO.OQU81589	Sbchr6	44922476	44925545
	CslH	SBICO.KXG26316	Sbchr6	44957631	44960963
CslJ	CslJ	SBICO.EES04292	Sbchr3	74093863	74097211

## Sheet: Supplementary Data 3
Supplementary data 3 The detailed information and expression levels of CesA/Csl genes identified in M. floridulus
Subfamily	Group	Gene ID	Chromosome	Start	End	Root (TPM)	Stem (TPM)	Leaf (TPM)	Inflorescence (TPM)	Shown in the heatmap or not
CesA	CesA1	MFLOR.evm.model.Chr6.810	MfChr6	12473644	12480291	31.13 ± 3.53	55.36 ± 9.97	21.13 ± 2.68	39.50 ± 3.00	Yes
	CesA1	MFLOR.evm.model.Chr7.7886	MfChr7	3108314	3110840	0	0	0	0.00 ± 0.00	No
	CesA1	MFLOR.evm.model.Chr16.6453	MfChr16	476232	480800	24.45 ± 3.59	147.34 ± 8.11	11.51 ± 1.83	31.00 ± 2.04	Yes
	CesA1	MFLOR.evm.model.Chr17.1999	MfChr17	32676218	32682581	20.20 ± 6.42	203.28 ± 27.57	25.01 ± 3.15	39.78 ± 2.99	Yes
	CesA2	MFLOR.evm.model.Chr1.9456	MfChr1	6256675	6262748	8.37 ± 2.41	43.62 ± 9.73	11.44 ± 3.68	18.20 ± 1.25	Yes
	CesA2	MFLOR.evm.model.Chr2.637	MfChr2	6583492	6588695	9.31 ± 3.15	42.50 ± 2.33	11.48 ± 3.78	20.39 ± 1.20	Yes
	CesA3/5	MFLOR.evm.model.Chr1.8923	MfChr1	263930	269491	19.89 ± 2.59	169.02 ± 14.62	26.47 ± 2.58	47.21 ± 1.45	Yes
	CesA3/5	MFLOR.evm.model.Chr2.78	MfChr2	588809	594334	17.81 ± 0.37	133.90 ± 5.71	15.55 ± 1.43	27.94 ± 2.03	Yes
	CesA4	MFLOR.evm.model.Chr5.3069	MfChr5	109365327	109370522	78.25 ± 5.78	286.75 ± 28.71	1.81 ± 1.90	51.70 ± 8.86	Yes
	CesA6	MFLOR.evm.model.Chr3.5934	MfChr3	47746358	47751947	6.73 ± 1.13	185.15 ± 26.79	4.04 ± 1.55	14.32 ± 3.09	Yes
	CesA6	MFLOR.evm.model.Chr4.1775	MfChr4	28792254	28796147	0.79 ± 0.27	29.08 ± 5.09	0.53 ± 0.56	5.70 ± 1.26	Yes
	CesA7	MFLOR.evm.model.Chr2.2338	MfChr2	30585377	30590343	76.74 ± 9.94	153.86 ± 17.12	1.04 ± 1.05	75.04 ± 10.11	Yes
	CesA8	MFLOR.evm.model.Chr3.6473	MfChr3	37573035	37579133	10.66 ± 1.76	157.76 ±17.14	11.08 ±2.91	37.30 ± 4.54	Yes
	CesA8	MFLOR.evm.model.Chr3.6472	MfChr3	37603658	37606990	17.01 ± 10.45	35.03 ± 8.77	4.39 ± 1.20	18.79 ± 0.83	Yes
	CesA8	MFLOR.evm.model.Chr4.981	MfChr4	14314798	14316672	0.28 ± 0.33	0.14 ± 0.25	0	1.51 ± 0.85	No
	CesA8	MFLOR.evm.model.Chr4.1676	MfChr4	26539319	26546620	32.00 ± 4.87	198.77 ± 8.28	11.62 ± 3.18	47.46 ± 6.27	Yes
	CesA9	MFLOR.evm.model.Chr3.3797	MfChr3	100492607	100497148	31.68 ± 2.45	81.06 ± 7.51	0.19 ± 0.14	36.44 ± 8.96	Yes
	CesA9	MFLOR.evm.model.Chr4.3853	MfChr4	79078381	79083173	47.35 ± 4.11	133.76 ± 13.19	0.27 ± 0.30	44.59 ± 7.33	Yes
	CesA11	MFLOR.evm.model.Chr18.5301	MfChr18	99588201	99592167	0.01 ± 0.02	0.09 ± 0.11	0.61 ± 0.26	0.70 ± 0.73	No
	CesA11	MFLOR.evm.model.Chr19.406	MfChr19	5738827	5740381	0.05 ± 0.08	0	0	0.08 ± 0.08	No
	CesAX	MFLOR.evm.model.Chr18.5557	MfChr18	103606576	103613202	0.73 ± 0.24	5.43 ± 0.42	0.64 ± 0.19	6.99 ± 4.98	Yes
CslD	CslD1	MFLOR.evm.model.Chr1.5499	MfChr1	119064907	119069164	0.10 ± 0.12	0	0.25 ± 0.12	0.08 ± 0.10	No
	CslD1	MFLOR.evm.model.Chr2.5381	MfChr2	100715526	100719879	0.23 ± 0.11	0.14 ± 0.06	0.48 ± 0.02	0.27 ± 0.12	No
	CslD2	MFLOR.evm.model.Chr19.368	MfChr19	5217673	5222713	8.93 ± 2.21	90.24 ± 7.81	16.49 ± 2.22	15.21 ± 1.50	Yes
	CslD3	MFLOR.evm.model.Chr13.2665	MfChr13	46802601	46803753	0	0	0	3.94 ± 6.41	No
	CslD3	MFLOR.evm.model.Chr8.5565	MfChr8	128374954	128378887	0	0	0	6.92 ± 10.66	Yes
	CslD3	MFLOR.evm.model.Chr13.2666	MfChr13	46800057	46801887	0	0	0	1.41 ± 2.38	No
	CslD4	MFLOR.evm.model.Chr15.1308	MfChr15	65838720	65842788	1.31 ± 0.72	0.95 ± 1.64	0.01 ± 0.02	0.43 ± 0.03	No
	CslD4	MFLOR.evm.model.Chr14.2152	MfChr14	60629354	60633755	1.98 ± 1.43	2.21 ± 0.55	0.03 ± 0.03	0.68 ± 0.14	Yes
	CslD5	MFLOR.evm.model.Chr18.4092	MfChr18	72269313	72272764	0	0	0	4.08 ± 6.32	Yes
	CslD5	MFLOR.evm.model.Chr19.3883	MfChr19	69858995	69862765	0	0	0	2.75 ± 2.29	No
CslE	CslE1/5/6	MFLOR.evm.model.Chr3.3309	MfChr3	109113735	109120322	0.19 ± 0.13	0.66 ± 1.10	26.03 ± 4.07	1.79 ± 0.41	Yes
	CslE1/5/6	MFLOR.evm.model.fragScaff_786_1.1	fragScaff_786_1	2327	6089	0	0	0	0	No
	CslE2	MFLOR.evm.model.Chr3.3287	MfChr3	109624699	109625294	0.61 ± 0.60	19.29 ± 2.69	20.75 ± 5.43	4.11 ± 1.65	Yes
	CslE2	MFLOR.evm.model.Chr3.3295	MfChr3	109475973	109477305	0.30 ± 0.52	17.12 ± 4.16	15.78 ± 8.88	2.53 ± 0.89	Yes
	CslE2	MFLOR.evm.model.Chr7.1610	MfChr7	114901326	114902660	3.10 ± 1.62	0.92 ± 0.73	4.76 ± 0.91	1.22 ± 0.27	Yes
	CslE2	MFLOR.evm.model.Chr7.1828	MfChr7	111955964	111957298	1.20 ± 0.24	0.50 ± 0.05	0.95 ± 0.33	0.14 ± 0.13	No
	CslE2	MFLOR.evm.model.Chr7.1829	MfChr7	111953471	111955541	0.68 ± 0.55	0.23 ± 0.21	1.31 ± 0.37	0.17 ± 0.15	No
	CslE2	MFLOR.evm.model.Chr7.1611	MfChr7	114898831	114900903	0.24 ± 0.22	0.15 ± 0.11	0.58 ± 0.28	0.14 ± 0.09	No
CslF	CslF1/2/4	MFLOR.evm.model.Chr3.1856	MfChr3	129742817	129745942	0.77 ± 0.26	3.30 ± 0.49	0	1.14 ± 1.37	Yes
	CslF1/2/4	MFLOR.evm.model.Chr4.5806	MfChr4	107101999	107102452	1.43 ± 1.67	1.30 ± 0.35	0	0.36 ± 0.62	No
	CslF1/2/4	MFLOR.evm.model.Chr4.5807	MfChr4	107102537	107103892	0.43 ± 0.28	0.74 ± 0.61	0	0.10 ± 0.10	No
	CslF3	MFLOR.evm.model.Chr3.1859	MfChr3	129733509	129736856	0.09 ± 0.08	0.92 ± 1.12	0.02 ± 0.03	0.09 ± 0.06	No
	CslF3	MFLOR.evm.model.Chr3.1847	MfChr3	129905856	129906825	2.18 ± 0.85	2.26 ± 0.58	0.33 ± 0.50	0.12 ± 0.15	Yes
	CslF3	MFLOR.evm.model.Chr3.1846	MfChr3	129906856	129909028	1.00 ± 0.42	2.10 ± 1.31	0.16 ± 0.17	0.10 ± 0.07	No
	CslF3	MFLOR.evm.model.Chr4.5812	MfChr4	107190260	107194933	0.27 ± 0.24	8.55 ± 11.58	0.25 ± 0.10	0.15 ± 0.04	Yes
	CslF3	MFLOR.evm.model.Chr4.5813	MfChr4	107234952	107239626	0.16 ± 0.21	3.55 ± 3.42	0.12 ± 0.08	0.08 ± 0.07	No
	CslF3	MFLOR.evm.model.Chr4.5820	MfChr4	107410073	107414872	0.16 ± 0.09	2.14 ± 2.00	0.80 ± 0.20	0.03 ± 0.04	No
	CslF3	MFLOR.evm.model.Chr4.5821	MfChr4	107451630	107454981	0.11 ± 0.07	0.94 ± 1.01	0.14 ± 0.14	0.00 ± 0.00	No
	CslF3	MFLOR.evm.model.Chr4.6626	MfChr4	116255665	116258185	0	0	0.16 ± 0.07	0.75 ± 0.57	No
	CslF3	MFLOR.evm.model.Chr4.6627	MfChr4	116258303	116259065	0	0	0.17 ± 0.17	0.00 ± 0.00	No
	CslF3	MFLOR.evm.model.Chr11.5443	MfChr11	97920314	97922742	0	0.02 ± 0.04	0.02 ± 0.04	0.00 ± 0.00	No
	CslF3	MFLOR.evm.model.fragScaff_522_1_2.1	fragScaff_522_1_2	20356	21255	0	0	0	0	No
	CslF3	MFLOR.evm.model.fragScaff_522_1_2.2	fragScaff_522_1_2	21558	22476	0	0	0	0	No
	CslF6	MFLOR.evm.model.Chr2.9000	MfChr2	164500281	164502951	0	0.04 ± 0.07	0	0.00 ± 0.00	No
	CslF6	MFLOR.evm.model.Chr2.9772	MfChr2	174529222	174530042	4.25 ± 1.16	3.15 ± 0.07	3.04 ± 0.88	1.40 ± 0.10	Yes
	CslF6	MFLOR.evm.model.Chr8.9775	MfChr8	58440677	58447118	10.65 ± 2.89	117.71 ± 5.72	3.35 ± 0.75	12.18 ± 3.57	Yes
	CslF6	MFLOR.evm.model.Chr13.3751	MfChr13	18070533	18077526	7.09 ± 1.04	87.87 ± 6.02	6.52 ± 2.70	11.49 ± 3.21	Yes
	CslF5/7	MFLOR.evm.model.Chr2.4592	MfChr2	68611565	68613923	0.34 ± 0.44	0.02 ± 0.01	0	0.00 ± 0.00	No
	CslF5/7	MFLOR.evm.model.Chr15.3190	MfChr15	22405875	22409056	0	0	0	0.00 ± 0.00	No
	CslF8/9	MFLOR.evm.model.Chr1.1056	MfChr1	190832544	190846979	0	0	0	1.25 ± 1.15	No
	CslF8/9	MFLOR.evm.model.Chr3.1854	MfChr3	129762553	129767464	2.32 ± 0.72	13.49 ± 3.85	0.17 ± 0.08	0.76 ± 0.03	Yes
	CslF8/9	MFLOR.evm.model.Chr4.5794_evm.model.Chr4.5797	MfChr4	106965792	107012132	0	0.04 ± 0.04	0	3.83 ± 2.26	No
	CslF8/9	MFLOR.evm.model.Chr4.5802	MfChr4	107068833	107069306	1.25 ± 0.16	0.22 ± 0.39	0	0.23 ± 0.40	No
	CslF8/9	MFLOR.evm.model.Chr17.4636	MfChr17	88808954	88809544	0	0	0	0.15 ± 0.25	No
	CslF8/9	MFLOR.evm.model.Chr19.3244	MfChr19	49528361	49529954	0	0	0	3.35 ± 0.39	No
CslH	CslH	MFLOR.evm.model.Chr11.1387	MfChr11	43168221	43172106	0.11 ± 0.01	4.51 ± 0.72	45.72 ± 4.09	0.87 ± 0.26	Yes
	CslH	MFLOR.evm.model.Chr11.1388	MfChr11	43193511	43196674	5.94 ± 1.52	4.00 ± 1.71	1.40 ± 0.67	31.93 ± 5.77	Yes
	CslH	MFLOR.evm.model.Chr11.1412	MfChr11	43706306	43708332	0	0.01 ± 0.02	0	0.45 ± 0.36	No
	CslH	MFLOR.evm.model.Chr11.1421	MfChr11	43808901	43887342	0	0	0.07 ± 0.02	0.01 ± 0.02	No
	CslH	MFLOR.evm.model.Chr11.1422	MfChr11	43899914	43923022	0.90 ± 0.63	44.42 ± 4.31	171.36 ± 14.99	6.23 ± 1.40	Yes
	CslH	MFLOR.evm.model.Chr12.3218	MfChr12	44932139	44935317	3.35 ± 1.15	1.80 ± 2.23	1.32 ± 0.03	25.79 ± 2.60	Yes
	CslH	MFLOR.evm.model.Chr12.3057	MfChr12	47043620	47044144	0	0	0	0.00 ± 0.00	No
	CslH	MFLOR.evm.model.Chr8.4687	MfChr8	153310714	153317763	15.23 ± 2.91	5.24 ± 1.07	2.15 ± 0.89	0.33 ± 0.05	Yes
CslJ	CslJ	MFLOR.evm.model.Chr6.1004	MfChr6	15204770	15205851	0	0	0	0.00 ± 0.00	No
	CslJ	MFLOR.evm.model.Chr6.7891	MfChr6	142666189	142669622	14.51 ± 3.21	4.44 ± 0.94	0.93 ± 0.06	0.47 ± 0.09	Yes
Note: TPM values are shown as mean ± standard deviation (n=3).

## Sheet: Supplementary Data 4
Supplementary data 4 The detailed information of CesA/Csl genes identified in S. spontaneum
Subfamily	Group	Gene ID	Chromosome	Start	End
CesA	CesA1	Sspon.03G0025370-1A	SsChr3A	76733180	76742852
	CesA1	Sspon.07G0025770-2D	SsChr7D	39760041	39766101
	CesA1	Sspon.07G0011830-2C	SsChr7C	47727135	47734504
	CesA1	Sspon.07G0011830-1A	SsChr7A	42292849	42299720
	CesA1	Sspon.07G0025770-1B	SsChr7B	47101688	47108278
	CesA2	Sspon.01G0030830-1A	SsChr1A	106311730	106316669
	CesA2	Sspon.01G0030810-2B	SsChr1B	108677404	108684369
	CesA2	Sspon.01G0030860-3D	SsChr1D	105272794	105414012
	CesA2	Sspon.01G0030830-2B	SsChr1B	108789487	108794934
	CesA3/5	Sspon.01G0047670-1B	SsChr1B	104913755	104915672
	CesA3/5	Sspon.01G0047670-1P	SsChr1B	105125649	105131293
	CesA3/5	Sspon.02G0019930-1P	SsChr2B	65000620	65010332
	CesA3/5	Sspon.02G0019920-3D	SsChr2D	60289368	60293249
	CesA3/5	Sspon.02G0019920-2C	SsChr2C	67018856	67028932
	CesA3/5	Sspon.02G0019920-1A	SsChr2A	65079522	65084417
	CesA4	Sspon.03G0006400-2C	SsChr3C	32818427	32823706
	CesA4	Sspon.03G0006400-1A	SsChr3A	17521574	17526767
	CesA4	Sspon.03G0006400-3D	SsChr3D	22527217	22532411
	CesA6	Sspon.02G0040540-2C	SsChr2C	72781303	72786407
	CesA6	Sspon.02G0040540-1B	SsChr2B	70331337	70335056
	CesA6	Sspon.02G0040540-3D	SsChr2D	64996817	65002051
	CesA7	Sspon.01G0026480-1A	SsChr1A	92547070	92551191
	CesA7	Sspon.01G0026480-2B	SsChr1B	77583364	77587156
	CesA8	Sspon.02G0051390-1C	SsChr2C	76504470	76504772
	CesA8	Sspon.02G0022430-1A	SsChr2A	75357015	75363882
	CesA8	Sspon.01G0030830-2P	SsChr2B	74264889	74270755
	CesA8	Sspon.01G0030830-3C	SsChr2C	76450208	76454462
	CesA8	Sspon.02G0022430-2D	SsChr2D	68744067	68760471
	CesA9	Sspon.06G0020150-1B	SsChr6B	8169021	8170011
	CesA9	Sspon.02G0014520-1A	SsChr2A	38515192	38519319
	CesA9	Sspon.02G0014520-2B	SsChr2B	36473444	36476603
	CesA9	Sspon.02G0014520-3C	SsChr2C	41092658	41098003
	CesA9	Sspon.02G0014520-4D	SsChr2D	32145853	32147665
	CesA11	Sspon.08G0020110-1B	SsChr8B	17877833	17881238
	CesA11	Sspon.08G0020110-2C	SsChr8C	20538941	20542164
	CesAX	Sspon.08G0005550-1T	SsChr8B	13884104	13888320
	CesAX	Sspon.08G0005550-2B	SsChr8B	13881957	13883786
	CesAX	Sspon.08G0005550-3C	SsChr8C	17121994	17127700
	CesAX	Sspon.08G0005550-4D	SsChr8D	14463006	14469736
	CesAX	Sspon.08G0005550-1A	SsChr8A	16833778	16839469
CslD	CslD1	Sspon.01G0015370-1A	SsChr1A	44549023	44554448
	CslD1	Sspon.01G0015370-2C	SsChr1C	45480311	45487035
	CslD2	Sspon.08G0009480-1A	SsChr8A	41493671	41498676
	CslD2	Sspon.08G0009480-2B	SsChr8B	62737213	62741518
	CslD3	Sspon.06G0022250-1T	SsChr6B	26316574	26320129
	CslD3	Sspon.06G0022250-1B	SsChr6B	26306045	26309595
	CslD3	Sspon.06G0022250-2C	SsChr6C	27546814	27550381
	CslD4	Sspon.02G0028430-3C	SsChr2C	116823159	116827006
	CslD4	Sspon.02G0028430-1A	SsChr2A	103459546	103463397
	CslD4	Sspon.02G0028430-2B	SsChr2B	98112979	98116825
	CslD4	Sspon.02G0059850-1D	SsChr2D	101310617	101314462
	CslD5	Sspon.08G0008480-2C	SsChr8C	30312354	30315698
	CslD5	Sspon.08G0008480-3D	SsChr8D	23326163	23329513
	CslD5	Sspon.08G0008480-1T	SsChr8D	23357798	23361016
	CslD5	Sspon.08G0008480-1A	SsChr8A	31842715	31845934
CslE	CslE1/5/6	Sspon.02G0012300-1A	SsChr2A	32472078	32492622
	CslE1/5/6	Sspon.02G0012300-3C	SsChr2C	36454788	36462594
	CslE1/5/6	Sspon.02G0012300-2B	SsChr2B	30949321	30956252
	CslE1/5/6	Sspon.02G0012300-4D	SsChr2D	26759923	26784665
	CslE2	Sspon.02G0012350-2B	SsChr2B	30803559	30806910
	CslE2	Sspon.02G0012350-1A	SsChr2A	32572684	32575035
	CslE2	Sspon.02G0049280-2D	SsChr2D	26896672	26899951
	CslE2	Sspon.02G0049280-1C	SsChr2C	36218257	36226853
CslF	CslF1/2/4	Sspon.02G0005610-1A	SsChr2A	17788159	17801239
	CslF1/2/4	Sspon.02G0005610-2B	SsChr2B	733504	735991
	CslF1/2/4	Sspon.02G0005610-3C	SsChr2C	25949208	25952322
	CslF3	Sspon.02G0005540-1A	SsChr2A	17466720	17469584
	CslF3	Sspon.02G0005540-2B	SsChr2B	17169310	17172380
	CslF3	Sspon.02G0005540-1T	SsChr2B	17051836	17054868
	CslF3	Sspon.02G0005600-1A	SsChr2A	17739928	17742889
	CslF3	Sspon.02G0005600-2D	SsChr2D	51653143	51656090
	CslF3	Sspon.02G0005560-1A	SsChr2A	17580015	17584564
	CslF3	Sspon.02G0005560-2B	SsChr2B	16423722	16428038
	CslF6	Sspon.06G0010820-1A	SsChr6A	58702328	58709686
	CslF6	Sspon.06G0010820-2B	SsChr6B	46155157	46162077
	CslF6	Sspon.06G0010820-3C	SsChr6C	46732244	46738786
	CslF6	Sspon.06G0010820-4D	SsChr6D	42351623	42358105
	CslF5/7	Sspon.01G0043300-1B	SsChr1B	73784721	73787890
	CslF5/7	Sspon.01G0043310-1B	SsChr1B	73808412	73810634
	CslF5/7	Sspon.01G0043300-2C	SsChr1C	69309844	69310498
	CslF8/9	Sspon.02G0005720-1A	SsChr2A	17965402	17967856
	CslF8/9	Sspon.02G0035170-1B	SsChr2B	17018257	17021944
	CslF8/9	Sspon.02G0035170-1P	SsChr2B	17280702	17283076
	CslF8/9	Sspon.02G0035170-2D	SsChr2D	11662332	11701909
	CslF8/9	Sspon.02G0035170-2P	SsChr2B	17183783	17186252
	CslF8/9	Sspon.02G0005650-1A	SsChr2A	17937801	17944393
	CslF8/9	Sspon.02G0005680-1A	SsChr2A	17953133	17953398
	CslF8/9	Sspon.02G0005550-1A	SsChr2A	17564864	17568123
	CslF8/9	Sspon.02G0035110-1B	SsChr2B	16459188	16462549
	CslF8/9	Sspon.02G0005610-1T	SsChr2C	25935521	25938327
	CslF8/9	Sspon.02G0005610-1P	SsChr2B	17225731	17229864
	CslF8/9	Sspon.02G0005720-1A	SsChr2A	17965402	17967856
CslH	CslH	Sspon.05G0011400-1A	SsChr5A	32611069	32614252
	CslH	Sspon.05G0011400-1P	SsChr5A	32718598	32719785
	CslH	Sspon.05G0011450-1A	SsChr5A	32777241	32783039
	CslH	Sspon.05G0011400-1T	SsChr5B	27291298	27294963
	CslH	Sspon.05G0011400-2B	SsChr5B	27306179	27310520
	CslH	Sspon.05G0025810-1B	SsChr5B	27375493	27381770
	CslH	Sspon.05G0025820-1B	SsChr5B	27439957	27445435
	CslH	Sspon.05G0011450-2C	SsChr5C	24078236	24081475
	CslH	Sspon.05G0011400-3C	SsChr5C	24248284	24259307
	CslH	Sspon.05G0011400-4D	SsChr5D	34745070	34748331
	CslH	Sspon.05G0038180-1D	SsChr5D	34914523	34927029
	CslH	Sspon.04G0006490-1A	SsChr4A	18600279	18606551
	CslH	Sspon.04G0006490-2C	SsChr4C	18000866	18002354
CslJ	CslJ	Sspon.03G0038320-2D	SsChr7D	47896986	47899494
	CslJ	Sspon.03G0038320-1T	SsChr3C	4103024	4105103
	CslJ	Sspon.03G0038320-1C	SsChr3C	4139977	4143038
	CslJ	Sspon.03G0038320-1P	SsChr3C	5351917	5355370

## Sheet: Supplementary Data 5
Supplementary Data 5 The mapping statistics of resequencing data of different accessions
Accessions	Total sites of genome	Number of Total reads	Numer of mapped reads with mapQ >= 0	Mapping rate (mapped reads with mapQ >= 0)	Number of sites covered by mapped reads with mapQ>=0	Coverage by mapped reads with mapQ>=0	Accumulated depth of sites covered by mapped reads with mapQ>=0	Depth (mapped reads with mapQ >= 0)	Numer of mapped reads with mapQ >= 10	Mapping rate (mapped reads with mapQ >= 10)	Number of sites covered by mapped reads with mapQ >= 10	Coverage by mapped reads with mapQ >= 10	Accumulated depth of sites covered by mapped reads with mapQ >= 10	Depth (mapped reads with mapQ >= 0)	Number of uniquely_mapped reads	Mapping rate (uniquely_mapped reads)	Number of sites covered by uniquely_mapped reads	Coverage by uniquely_mapped reads	Accumulated depth of sites covered by uniquely_mapped reads	Depth (uniquely_mapped reads)	average Depth for covered sites (uniquely_mapped reads)
Mi001	2684539784	199062456	196789456	0.988581	2263952467	0.84333	25130402085	9.36116	142558050	0.716147	1972981294	0.734942	18000863786	6.70538	78183385	0.392758	1457679102	0.54299	9929940320	3.69894	6.81216
Mi004	2684539784	208457004	203253360	0.975037	2206109295	0.821783	25543809536	9.51515	135113918	0.648162	1870177408	0.696647	16749140057	6.23911	65418612	0.313823	1298759852	0.483792	8150475787	3.03608	6.27558
Mi007	2684539784	189955766	186935654	0.984101	2345633512	0.873756	24432940827	9.10135	127842877	0.673014	2046587090	0.76236	16577689081	6.17524	65444272	0.344524	1471392066	0.548098	8531447699	3.17799	5.79822
Mi011	2684539784	173573928	170601794	0.982877	2119714646	0.789601	22151386335	8.25147	109263249	0.629491	1751712595	0.652519	14109302511	5.25576	49557217	0.285511	1153517091	0.429689	6443471933	2.40021	5.58594
Mi013	2684539784	352757648	345570840	0.979627	1819990173	0.677952	43361941345	16.1525	212362479	0.602007	1421660791	0.529573	26436383337	9.84764	86915810	0.24639	859001171	0.319981	10880041268	4.05285	12.6659
Mi015	2684539784	403540636	393735934	0.975703	1926703179	0.717703	48932237393	18.2274	240515414	0.596013	1516672197	0.564965	29530228528	11.0001	97792126	0.242335	918412201	0.342112	12078273671	4.4992	13.1513
Mi031	2684539784	266388818	261897686	0.983141	2180852881	0.812375	32907282422	12.2581	167111741	0.627323	1817664664	0.677086	20770348983	7.73702	72887287	0.273612	1211958632	0.451459	9113414338	3.39478	7.51958
Mi036	2684539784	173821858	172078708	0.989972	2202684462	0.820507	21859999524	8.14292	126955133	0.730375	1909544673	0.711312	15962267602	5.946	69932183	0.402321	1425156901	0.530876	8839575888	3.29277	6.20253
Mi038	2684539784	421844180	413309658	0.979769	1922891522	0.716283	51554355470	19.2042	256602302	0.608287	1522314701	0.567067	31838907395	11.8601	105030055	0.248978	944658038	0.351888	13145229872	4.89664	13.9153
Mi039	2684539784	270928138	265074188	0.978393	1781968955	0.663789	33261978715	12.3902	161521716	0.596179	1375509216	0.512382	20064774890	7.4742	65746015	0.24267	808315861	0.3011	8210289788	3.05836	10.1573
Mi040	2684539784	433877196	423231622	0.975464	1970436660	0.733994	53189565975	19.8133	262511483	0.605036	1566919854	0.583683	32815100985	12.2237	107839278	0.248548	978800973	0.364607	13590233944	5.06241	13.8846
Mi049	2684539784	376687088	368911890	0.979359	1910099211	0.711518	46751973202	17.4153	231157638	0.61366	1507749252	0.561642	29103326818	10.8411	94988109	0.252167	929188854	0.346126	12035180682	4.48314	12.9524
Mi050	2684539784	351522970	344298500	0.979448	1898585826	0.70723	43611603816	16.2455	213369637	0.606986	1496306043	0.557379	26864530877	10.0071	87282360	0.248298	913655808	0.34034	11062488254	4.12081	12.1079
Mi057	2684539784	167169584	163867884	0.980249	1653470760	0.615923	20775173926	7.73882	100844212	0.603245	1264164688	0.470906	12700443830	4.73096	41349287	0.247349	730434560	0.272089	5234507223	1.94987	7.16629
Mi061	2684539784	228125998	222969680	0.977397	2202025903	0.820262	27990453494	10.4265	146288716	0.641263	1856849187	0.691682	18112488297	6.74696	71067718	0.311528	1277624959	0.47592	8845268141	3.29489	6.92321
Mi076	2684539784	201568246	197250744	0.97858	1716034092	0.639228	24613669025	9.16867	118978226	0.590263	1310183878	0.488048	14676936600	5.46721	48248273	0.239364	749191233	0.279076	5982801753	2.22861	7.98568
Mi078	2684539784	177456636	173636582	0.978473	1677604432	0.624913	21740313286	8.09834	105080821	0.592149	1275542147	0.475144	13010783313	4.84656	42757712	0.240947	725625222	0.270298	5321178863	1.98216	7.33323
Mi081	2684539784	212127628	207624526	0.978772	1726403317	0.643091	25948788696	9.66601	124622411	0.587488	1319519062	0.491525	15384059081	5.73061	50366750	0.237436	755560569	0.281449	6246596335	2.32688	8.2675
Mi092	2684539784	206746168	201807918	0.976114	1711732818	0.637626	25095711528	9.34824	122424841	0.59215	1305864054	0.486439	15015457889	5.59331	49455809	0.23921	742005037	0.276399	6092046970	2.26931	8.21025
Mi121	2684539784	176746794	173537614	0.981843	2120962812	0.790066	22318410006	8.31368	111446565	0.630544	1751249649	0.652346	14224787796	5.29878	50519740	0.285831	1150971355	0.428741	6490579584	2.41776	5.63922
Mi123	2684539784	273678084	266497344	0.973762	1833101564	0.682836	32726778759	12.1908	159872213	0.584162	1419309288	0.528697	19332407075	7.20139	64912891	0.237187	824976278	0.307306	7888260026	2.9384	9.5618
Mi131	2684539784	193132492	188811444	0.977627	1700136766	0.633307	23820748125	8.87331	114591657	0.593332	1301475080	0.484804	14330182215	5.33804	46698906	0.241797	750983219	0.279744	5870876215	2.18692	7.81759
Mi137	2684539784	181880734	178538424	0.981624	1662309759	0.619216	22483393437	8.37514	110592667	0.60805	1273597650	0.474419	13818586562	5.14747	45342293	0.249297	741100911	0.276063	5692892305	2.12062	7.68167
Mi139	2684539784	231454900	227993170	0.985044	2189736876	0.815684	28735544804	10.7041	152024430	0.656821	1848538697	0.688587	18901751794	7.04097	74051473	0.319939	1288920619	0.480127	9250943222	3.44601	7.17728
Mi142	2684539784	162313408	160274102	0.987436	2110990552	0.786351	20710382107	7.71469	106724839	0.657523	1765616077	0.657698	13661588470	5.08899	51811050	0.319204	1200444927	0.44717	6666309887	2.48322	5.5532
Mi147	2684539784	250765186	245357120	0.978434	1760343081	0.655734	29837747796	11.1147	148406527	0.591815	1352175066	0.50369	17766318445	6.61801	60028267	0.23938	783381068	0.291812	7221507036	2.69004	9.21838
Mi155	2684539784	383851828	375456492	0.978129	1842870728	0.686475	46548519137	17.3395	229292575	0.597347	1443012698	0.537527	28151251812	10.4864	93810029	0.244391	872109677	0.324864	11594462713	4.31898	13.2947
Mi158	2684539784	354663290	349620918	0.985783	2292281647	0.853883	46015075897	17.1408	229681182	0.647603	1967805752	0.733014	30009543573	11.1787	109780756	0.309535	1401155217	0.521935	14448242172	5.38202	10.3117
Mi165	2684539784	193435586	189069752	0.97743	2175329128	0.810317	23781869282	8.85883	123628841	0.639121	1825712392	0.680084	15311632633	5.70363	59604999	0.308139	1241770488	0.462564	7419315425	2.76372	5.97479
Mi167	2684539784	179327470	174999952	0.975868	2148626393	0.80037	22264427964	8.29357	115372687	0.643363	1806872094	0.673066	14536744791	5.41499	55307817	0.308418	1242539007	0.46285	7006188510	2.60983	5.63861
Mi173	2684539784	214680612	211922490	0.987152	2284411783	0.850951	26979819889	10.0501	152142268	0.708691	1994332375	0.742895	19130095995	7.12602	83357221	0.388285	1472823727	0.548632	10535571499	3.92454	7.15331
Mi178	2684539784	164806894	162990134	0.988976	2212623601	0.82421	21078616609	7.85185	116764050	0.70849	1902719871	0.708769	14941262101	5.56567	62760334	0.380811	1377859635	0.513257	8068820936	3.00566	5.85605
Mi181	2684539784	184398682	180574128	0.979259	1673624702	0.623431	22449237774	8.36242	112061494	0.607713	1282612540	0.477777	13797718973	5.1397	46045018	0.249704	746771500	0.278175	5693729655	2.12093	7.62446
Mi182	2684539784	372838070	365646824	0.980712	1923781957	0.716615	45339026511	16.8889	229017947	0.614256	1522420486	0.567107	28189086191	10.5005	94433526	0.253283	947556487	0.352968	11706270448	4.36062	12.3542
Mi184	2684539784	200841864	196358260	0.977676	1731085636	0.644835	24956408338	9.29635	117838029	0.58672	1323316296	0.49294	14843361813	5.5292	47629779	0.237151	756515816	0.281805	6031815945	2.24687	7.97315
Mi186	2684539784	175306592	173411368	0.989189	2230743311	0.830959	22796738431	8.49186	123764965	0.705992	1927668760	0.718063	16147823674	6.01512	66296208	0.378173	1403950096	0.522976	8694114438	3.23859	6.19261
Mi187	2684539784	188351198	186369974	0.989481	2237776032	0.833579	24575966864	9.15463	132783769	0.70498	1933030730	0.72006	17383951832	6.47558	71003260	0.376973	1408830176	0.524794	9351551244	3.48348	6.63781
Mi190	2684539784	177304254	175166670	0.987944	2160075906	0.804635	22734294756	8.4686	117131892	0.660627	1819347284	0.677713	15069659000	5.6135	57013394	0.321557	1255008138	0.467495	7380864604	2.7494	5.88113
Mi193	2684539784	206297746	201378094	0.976153	1746651635	0.650634	24893605535	9.27295	120568820	0.584441	1333982644	0.496913	14703513629	5.47711	49237080	0.23867	760111639	0.283144	6039327578	2.24967	7.94532
Mi201	2684539784	245438770	241305030	0.983158	2274830191	0.847382	30036571577	11.1887	156485094	0.637573	1924910432	0.717036	19233930677	7.1647	73857622	0.300921	1324903180	0.493531	9144355872	3.4063	6.9019
Mi205	2684539784	224196738	219084870	0.977199	1749514338	0.6517	27146728056	10.1122	132312725	0.590163	1340972549	0.499517	16182428532	6.02801	53811259	0.240018	772630991	0.287808	6612489759	2.46317	8.55841
Mi206	2684539784	224194652	219223546	0.977827	1731640083	0.645042	27052075044	10.077	132763770	0.592181	1324970413	0.493556	16163001210	6.02077	54013089	0.240921	760025043	0.283112	6608531834	2.4617	8.69515
Mi207	2684539784	426861310	417823246	0.978827	1991516193	0.741846	51609103543	19.2246	257459121	0.603145	1587557412	0.59137	31481191856	11.7268	105323798	0.24674	983961891	0.366529	12964074227	4.82916	13.1754
Mi211	2684539784	240687134	236787772	0.983799	2279860418	0.849256	30454271685	11.3443	168839402	0.701489	1982150503	0.738358	21508167880	8.01186	90259824	0.375009	1461043349	0.544244	11574253374	4.31145	7.92191
Mi215	2684539784	221238540	217543786	0.9833	2217742614	0.826117	27295433991	10.1676	143562726	0.648905	1878519497	0.699755	17729523027	6.60431	69744844	0.315247	1298242438	0.4836	8663566107	3.22721	6.6733
Mi220	2684539784	205833566	201775156	0.980283	2196291589	0.818126	25080719370	9.34265	133985187	0.650939	1857424923	0.691897	16382270608	6.10245	65135617	0.316448	1283670272	0.478171	8003897240	2.98148	6.23517
Mi229	2684539784	167894294	165610262	0.986396	2293072088	0.854177	21560521019	8.03137	119473561	0.7116	2023251668	0.753668	15508684200	5.77704	64314758	0.383067	1542004097	0.574402	8415896765	3.13495	5.45777
Mi232	2684539784	191875410	187806602	0.978795	2198466466	0.818936	23896881834	8.90167	121869294	0.635148	1851353247	0.689635	15295335986	5.69756	58100207	0.302802	1255278661	0.467595	7331187930	2.73089	5.84029
Mi237	2684539784	176367030	173308856	0.98266	2178606555	0.811538	22240191605	8.28455	114606957	0.649821	1835479634	0.683722	14554828757	5.42172	54849485	0.310996	1248957324	0.465241	7004060904	2.60904	5.60793
Mi245	2684539784	200656374	198556156	0.989533	2261550886	0.842435	25396375029	9.46023	141563255	0.705501	1958916022	0.729703	17882195406	6.66118	75463646	0.376084	1426458088	0.53136	9590233377	3.57239	6.72311
Mi249	2684539784	213433894	210890526	0.988084	2264371073	0.843486	26236818872	9.7733	151011378	0.707532	1963276126	0.731327	18496592811	6.89004	81083042	0.379898	1441940391	0.537128	9978629570	3.71707	6.92028
Mi256	2684539784	191798876	188994672	0.985379	2227726982	0.829836	24100531215	8.97753	123431208	0.643545	1883369114	0.701561	15549616594	5.79228	59011744	0.307675	1278067425	0.476084	7476668169	2.78508	5.84998
Mi263	2684539784	215271418	212828762	0.988653	2280777248	0.849597	26889738170	10.0165	150164175	0.697557	1977808904	0.73674	18709972474	6.96953	80149323	0.372318	1436949449	0.535268	10037849120	3.73913	6.98553
Mi267	2684539784	182670942	180895892	0.990283	2231285140	0.831161	23383155315	8.7103	129653999	0.709768	1927245139	0.717905	16596865751	6.18239	69308231	0.379416	1403382290	0.522765	8923223875	3.32393	6.35837
Mi275	2684539784	187230588	184788198	0.986955	2175143527	0.810248	23350374179	8.69809	122474711	0.654138	1831973203	0.682416	15258066243	5.68368	58717566	0.313611	1255471113	0.467667	7352368330	2.73878	5.85626
Mi283	2684539784	178781658	176381080	0.986573	2183963140	0.813534	22713522484	8.46086	117380488	0.656558	1842720934	0.68642	14971005641	5.57675	56388384	0.315404	1262112143	0.470141	7234706436	2.69495	5.73222
Mi288	2684539784	169105836	167031116	0.987731	2159878298	0.804562	21276173954	7.92545	111544064	0.659611	1815495952	0.676278	14039929631	5.22992	53715306	0.317643	1234073322	0.459696	6799942190	2.533	5.51016
Mi299	2684539784	213162138	208550266	0.978364	2154163733	0.802433	26096607192	9.72107	139741684	0.655565	1811144346	0.674657	17243486373	6.42326	68124057	0.319588	1255255099	0.467587	8449054253	3.1473	6.73095
Mi303	2684539784	214858056	211295140	0.983417	2158483842	0.804042	26527863578	9.88172	141767927	0.659821	1816141091	0.676519	17560906848	6.5415	69247608	0.322295	1262352927	0.470231	8623185341	3.21217	6.83104
Mi311	2684539784	172272502	169668360	0.984884	2109328386	0.785732	21674077018	8.07367	109020048	0.632835	1743127021	0.649321	13818059470	5.14727	49588223	0.287848	1147685795	0.427517	6330574450	2.35816	5.51595
Mi312	2684539784	135201314	133620838	0.98831	2216531226	0.825665	16656160116	6.20448	97858991	0.723802	1947282156	0.725369	12127205415	4.51742	53254719	0.393892	1470236495	0.547668	6651963471	2.47788	4.52442
Mi338	2684539784	346070226	339250254	0.980293	1969111570	0.733501	43528595418	16.2145	211352259	0.610721	1564224481	0.582679	26976618938	10.0489	87017036	0.251443	969496043	0.361141	11183400402	4.16585	11.5353
Mi340	2684539784	234991958	229166024	0.975208	1759660341	0.655479	28906951635	10.7679	138123073	0.587778	1349839860	0.50282	17227876258	6.41744	55951003	0.238098	778214479	0.289887	7013764853	2.61265	9.01264
Mi343	2684539784	258374430	251062024	0.971698	2234165333	0.832234	32292931646	12.0292	168310995	0.651423	1902869419	0.708825	21439627183	7.98633	81968032	0.317245	1336677509	0.497917	10504867043	3.9131	7.85894
Mi346	2684539784	196171998	190850026	0.972871	1687641606	0.628652	23419596952	8.72388	115935368	0.590988	1289435443	0.480319	14062000198	5.23814	47426262	0.241759	743240601	0.27686	5779956820	2.15305	7.7767
Mi355	2684539784	173701844	171746268	0.988742	2157052750	0.803509	22405716683	8.3462	114181622	0.657343	1813627567	0.675582	14774221255	5.50345	55301738	0.318372	1241914641	0.462617	7196234231	2.68062	5.79447
Mi358	2684539784	191253708	187391086	0.979804	2153663214	0.802247	23393318541	8.71409	118875460	0.621559	1781033109	0.663441	14635180611	5.45165	53740776	0.280992	1165208029	0.434044	6655892456	2.47934	5.71219
Mi360	2684539784	184887644	182164794	0.985273	2147821787	0.800071	23226735554	8.65204	121454262	0.656908	1798464069	0.669934	15291427609	5.69611	58520523	0.316519	1227313174	0.457178	7402144826	2.75732	6.03118
Mi368	2684539784	230712006	226367358	0.981169	2209760859	0.823143	28544263001	10.6328	149912920	0.649784	1866769426	0.695378	18630726213	6.94001	72064114	0.312355	1287714847	0.479678	8995812914	3.35097	6.98587
Mi373	2684539784	224524912	220374832	0.981516	2199694181	0.819393	27765708079	10.3428	139866599	0.622945	1829439517	0.681472	17374227195	6.47196	63078102	0.28094	1211450586	0.451269	7880903901	2.93566	6.50534
Mi383	2684539784	179862702	174224670	0.968654	2307003448	0.859366	22598516260	8.41802	126528271	0.703471	2038720445	0.75943	16400813288	6.10936	68862232	0.38286	1563470249	0.582398	8995430337	3.35083	5.7535
Mi389	2684539784	204378966	201367912	0.985267	2255541070	0.840197	25249316455	9.40545	143343079	0.701359	1951071687	0.726781	17717631225	6.59988	76287296	0.373264	1420640213	0.529193	9475858082	3.52979	6.67013
Mi395	2684539784	200681644	197469120	0.983992	2255648573	0.840237	25059070784	9.33459	140786800	0.701543	1953356539	0.727632	17646610961	6.57342	75436407	0.375901	1425189914	0.530888	9501930634	3.5395	6.66713
Mi399	2684539784	175468038	172209342	0.981429	2165279811	0.806574	22290902120	8.30344	114473922	0.652392	1822529592	0.678898	14689230530	5.47179	55459287	0.316065	1248766311	0.46517	7155802603	2.66556	5.7303
Mi403	2684539784	194861578	191477342	0.982633	2166503262	0.80703	24224226573	9.0236	127068574	0.652097	1824459726	0.679617	15875863863	5.91381	61059978	0.313351	1255662738	0.467739	7664792871	2.85516	6.10418
Note:
Mapping rate = Number of mapped reads / Number of total reads * 100%
Coverage = Number of sites covered by mapped reads / Total sites of genome * 100%
Depth = Accumulated depth of sites covered by mapped reads / Total sites of genome
Average Depth for covered sites = Accumulated depth of sites covered by mapped reads / Total sites covered by mapped reads
