# Supplementary material for: The reference genome of Miscanthus floridulus illuminates the evolution of Saccharinae
Source: Nat Plants. 2021 May 6;7(5):608–18. doi: 10.1038/s41477-021-00908-y (PMC8238680; doi:10.1038/s41477-021-00908-y)
Supplement: Source Data Fig. 2 — Statistical source data. [file 41477_2021_908_MOESM4_ESM.xlsx]

## Sheet: Sheet1
Chromosome	Start	End	Window_name	Gene count	Window length
Chr8	0	2000000	Chr8_1	84	2000000
Chr8	1800000	3800000	Chr8_2	70	2000000
Chr8	3600000	5600000	Chr8_3	99	2000000
Chr8	5400000	7400000	Chr8_4	108	2000000
Chr8	7200000	9200000	Chr8_5	94	2000000
Chr8	9000000	11000000	Chr8_6	68	2000000
Chr8	10800000	12800000	Chr8_7	67	2000000
Chr8	12600000	14600000	Chr8_8	99	2000000
Chr8	14400000	16400000	Chr8_9	73	2000000
Chr8	16200000	18200000	Chr8_10	71	2000000
Chr8	18000000	20000000	Chr8_11	46	2000000
Chr8	19800000	21800000	Chr8_12	84	2000000
Chr8	21600000	23600000	Chr8_13	107	2000000
Chr8	23400000	25400000	Chr8_14	77	2000000
Chr8	25200000	27200000	Chr8_15	47	2000000
Chr8	27000000	29000000	Chr8_16	58	2000000
Chr8	28800000	30800000	Chr8_17	64	2000000
Chr8	30600000	32600000	Chr8_18	48	2000000
Chr8	32400000	34400000	Chr8_19	78	2000000
Chr8	34200000	36200000	Chr8_20	75	2000000
Chr8	36000000	38000000	Chr8_21	83	2000000
Chr8	37800000	39800000	Chr8_22	63	2000000
Chr8	39600000	41600000	Chr8_23	63	2000000
Chr8	41400000	43400000	Chr8_24	64	2000000
Chr8	43200000	45200000	Chr8_25	67	2000000
Chr8	45000000	47000000	Chr8_26	76	2000000
Chr8	46800000	48800000	Chr8_27	61	2000000
Chr8	48600000	50600000	Chr8_28	86	2000000
Chr8	50400000	52400000	Chr8_29	83	2000000
Chr8	52200000	54200000	Chr8_30	84	2000000
Chr8	54000000	56000000	Chr8_31	91	2000000
Chr8	55800000	57800000	Chr8_32	79	2000000
Chr8	57600000	59600000	Chr8_33	68	2000000
Chr8	59400000	61400000	Chr8_34	49	2000000
Chr8	61200000	63200000	Chr8_35	78	2000000
Chr8	63000000	65000000	Chr8_36	67	2000000
Chr8	64800000	66800000	Chr8_37	87	2000000
Chr8	66600000	68600000	Chr8_38	96	2000000
Chr8	68400000	70400000	Chr8_39	70	2000000
Chr8	70200000	72200000	Chr8_40	83	2000000
Chr8	72000000	74000000	Chr8_41	64	2000000
Chr8	73800000	75800000	Chr8_42	55	2000000
Chr8	75600000	77600000	Chr8_43	60	2000000
Chr8	77400000	79400000	Chr8_44	57	2000000
Chr8	79200000	81200000	Chr8_45	62	2000000
Chr8	81000000	83000000	Chr8_46	61	2000000
Chr8	82800000	84800000	Chr8_47	42	2000000
Chr8	84600000	86600000	Chr8_48	55	2000000
Chr8	86400000	88400000	Chr8_49	54	2000000
Chr8	88200000	90200000	Chr8_50	70	2000000
Chr8	90000000	92000000	Chr8_51	68	2000000
Chr8	91800000	93800000	Chr8_52	79	2000000
Chr8	93600000	95600000	Chr8_53	60	2000000
Chr8	95400000	97400000	Chr8_54	63	2000000
Chr8	97200000	99200000	Chr8_55	57	2000000
Chr8	99000000	101000000	Chr8_56	56	2000000
Chr8	100800000	102800000	Chr8_57	41	2000000
Chr8	102600000	104600000	Chr8_58	53	2000000
Chr8	104400000	106400000	Chr8_59	51	2000000
Chr8	106200000	108200000	Chr8_60	56	2000000
Chr8	108000000	110000000	Chr8_61	51	2000000
Chr8	109800000	111800000	Chr8_62	47	2000000
Chr8	111600000	113600000	Chr8_63	34	2000000
Chr8	113400000	115400000	Chr8_64	46	2000000
Chr8	115200000	117200000	Chr8_65	62	2000000
Chr8	117000000	119000000	Chr8_66	62	2000000
Chr8	118800000	120800000	Chr8_67	51	2000000
Chr8	120600000	122600000	Chr8_68	39	2000000
Chr8	122400000	124400000	Chr8_69	48	2000000
Chr8	124200000	126200000	Chr8_70	40	2000000
Chr8	126000000	128000000	Chr8_71	43	2000000
Chr8	127800000	129800000	Chr8_72	22	2000000
Chr8	129600000	131600000	Chr8_73	4	2000000
Chr8	131400000	133400000	Chr8_74	11	2000000
Chr8	133200000	135200000	Chr8_75	22	2000000
Chr8	135000000	137000000	Chr8_76	18	2000000
Chr8	136800000	138800000	Chr8_77	32	2000000
Chr8	138600000	140600000	Chr8_78	33	2000000
Chr8	140400000	142400000	Chr8_79	25	2000000
Chr8	142200000	144200000	Chr8_80	25	2000000
Chr8	144000000	146000000	Chr8_81	22	2000000
Chr8	145800000	147800000	Chr8_82	36	2000000
Chr8	147600000	149600000	Chr8_83	76	2000000
Chr8	149400000	151400000	Chr8_84	32	2000000
Chr8	151200000	153200000	Chr8_85	80	2000000
Chr8	153000000	155000000	Chr8_86	51	2000000
Chr8	154800000	156800000	Chr8_87	37	2000000
Chr8	156600000	158600000	Chr8_88	29	2000000
Chr8	158400000	160400000	Chr8_89	47	2000000
Chr8	160200000	162200000	Chr8_90	30	2000000
Chr8	162000000	164000000	Chr8_91	49	2000000
Chr8	163800000	165800000	Chr8_92	39	2000000
Chr8	165600000	167600000	Chr8_93	40	2000000
Chr8	167400000	169400000	Chr8_94	40	2000000
Chr8	169200000	171200000	Chr8_95	40	2000000
Chr8	171000000	173000000	Chr8_96	61	2000000
Chr8	172800000	174800000	Chr8_97	41	2000000
Chr8	174600000	176600000	Chr8_98	48	2000000
Chr8	176400000	178400000	Chr8_99	55	2000000
Chr8	178200000	180200000	Chr8_100	66	2000000
Chr8	180000000	182000000	Chr8_101	67	2000000
Chr8	181800000	183800000	Chr8_102	70	2000000
Chr8	183600000	185600000	Chr8_103	54	2000000
Chr8	185400000	187400000	Chr8_104	43	2000000
Chr8	187200000	189200000	Chr8_105	46	2000000
Chr8	189000000	191000000	Chr8_106	54	2000000
Chr8	190800000	192800000	Chr8_107	34	2000000
Chr8	192600000	194600000	Chr8_108	46	2000000
Chr8	194400000	196400000	Chr8_109	77	2000000
Chr8	196200000	198200000	Chr8_110	72	2000000
Chr8	198000000	200000000	Chr8_111	81	2000000
Chr8	199800000	201800000	Chr8_112	48	2000000
Chr8	201600000	203600000	Chr8_113	65	2000000
Chr8	203400000	205400000	Chr8_114	82	2000000
Chr8	205200000	207200000	Chr8_115	109	2000000
Chr8	207000000	209000000	Chr8_116	53	2000000
Chr8	208800000	210800000	Chr8_117	45	2000000
Chr8	210600000	212600000	Chr8_118	44	2000000
Chr8	212400000	214400000	Chr8_119	53	2000000
Chr8	214200000	216200000	Chr8_120	72	2000000
Chr8	216000000	218000000	Chr8_121	65	2000000
Chr8	217800000	219800000	Chr8_122	63	2000000
Chr8	219600000	221600000	Chr8_123	101	2000000
Chr8	221400000	223400000	Chr8_124	79	2000000
Chr8	223200000	225200000	Chr8_125	82	2000000
Chr8	225000000	227000000	Chr8_126	108	2000000
Chr8	226800000	228800000	Chr8_127	90	2000000
Chr8	228600000	230600000	Chr8_128	88	2000000
Chr8	230400000	230797271	Chr8_129	15	397271
