# Supplementary material for: The reference genome of Miscanthus floridulus illuminates the evolution of Saccharinae
Source: Nat Plants. 2021 May 6;7(5):608–18. doi: 10.1038/s41477-021-00908-y (PMC8238680; doi:10.1038/s41477-021-00908-y)
Supplement: Source Data Fig. 3 — Statistical source data. [file 41477_2021_908_MOESM5_ESM.xlsx]

## Sheet: all_Kvalues
SP	Ka	Ks	Ka/Ks_ratio
Miscanthus vs Sorghum	0.0356343	0.14586	0.244306
Miscanthus vs Sorghum	0.0217233	0.141094	0.153963
Miscanthus vs Sorghum	0.0183479	0.0806072	0.227622
Miscanthus vs Sorghum	0.00835594	0.0781137	0.106972
Miscanthus vs Sorghum	0.0703442	0.53398	0.131736
Miscanthus vs Sorghum	0.0736926	0.271477	0.271451
Miscanthus vs Sorghum	0.0256698	0.0751953	0.341375
Miscanthus vs Sorghum	0.0199447	0.0729982	0.273222
Miscanthus vs Sorghum	0.0199051	0.0702302	0.283427
Miscanthus vs Sorghum	0.0133539	0.0574005	0.232644
Miscanthus vs Sorghum	0.0355043	0.200923	0.176706
Miscanthus vs Sorghum	0.0331438	0.2075	0.159729
Miscanthus vs Sorghum	0.0122118	0.078245	0.156071
Miscanthus vs Sorghum	0.0261534	0.0586601	0.445846
Miscanthus vs Sorghum	0.0450184	0.160249	0.280928
Miscanthus vs Sorghum	0.00942836	0.0415529	0.2269
Miscanthus vs Sorghum	0.0164046	0.0516594	0.317553
Miscanthus vs Sorghum	0.108289	0.10893	0.994121
Miscanthus vs Sorghum	0.014325	0.0547139	0.261816
Miscanthus vs Sorghum	0.0152666	0.0399649	0.381999
Miscanthus vs Sorghum	0.0251789	0.0668476	0.376661
Miscanthus vs Sorghum	0.0179224	0.0725646	0.246985
Miscanthus vs Sorghum	0.0252248	0.0575072	0.438638
Miscanthus vs Sorghum	0.0199979	0.120946	0.165347
Miscanthus vs Sorghum	0.32582	3.81608	0.0853807
Miscanthus vs Sorghum	0.030825	0.0941276	0.327481
Miscanthus vs Sorghum	0.0286123	0.0997652	0.286797
Miscanthus vs Sorghum	0.0159771	0.0827089	0.193173
Miscanthus vs Sorghum	0.0157418	0.0963658	0.163355
Miscanthus vs Sorghum	0.0201277	0.136965	0.146956
Miscanthus vs Sorghum	0.0334372	0.0842334	0.396959
Miscanthus vs Sorghum	0.00828149	0.0368873	0.224508
Miscanthus vs Sorghum	0.0158619	0.0315595	0.502603
Miscanthus vs Sorghum	0.0198423	0.0713905	0.27794
Miscanthus vs Sorghum	0.0332057	0.117582	0.282406
Miscanthus vs Sorghum	0.0119956	0.226453	0.0529718
Miscanthus vs Sorghum	0.0589158	0.0812284	0.725311
Miscanthus vs Sorghum	0.00797267	0.0483459	0.164909
Miscanthus vs Sorghum	0.00952283	0.0917348	0.103808
Miscanthus vs Sorghum	0.0258706	0.0478756	0.54037
Miscanthus vs Sorghum	0.0659522	0.124537	0.529581
Miscanthus vs Sorghum	0.0143386	0.0398839	0.359509
Miscanthus vs Sorghum	0.0160011	0.107894	0.148303
Miscanthus vs Sorghum	0.0225608	0.0894492	0.252219
Miscanthus vs Sorghum	0.0175358	0.0525151	0.33392
Miscanthus vs Sorghum	0.0705652	0.182444	0.386778
Miscanthus vs Sorghum	0.00924176	0.0784605	0.117789
Miscanthus vs Sorghum	0.106046	0.594629	0.178339
Miscanthus vs Sorghum	0.00695432	0.0484646	0.143493
Miscanthus vs Sorghum	0.0191694	0.0575018	0.33337
Miscanthus vs Sorghum	0.025419	0.161831	0.157072
Miscanthus vs Sorghum	0.054999	0.192631	0.285514
Miscanthus vs Sorghum	0.0390926	0.0558124	0.70043
Miscanthus vs Sorghum	0.0195453	0.276917	0.0705818
Miscanthus vs Sorghum	0.00764173	0.051472	0.148464
Miscanthus vs Sorghum	0.0363362	0.281556	0.129055
Miscanthus vs Sorghum	0.0061801	0.0866061	0.0713587
Miscanthus vs Sorghum	0.0163341	0.0570439	0.286342
Miscanthus vs Sorghum	0.00832255	0.0334275	0.248974
Miscanthus vs Sorghum	0.00718586	0.0596907	0.120385
Miscanthus vs Sorghum	0.0103162	0.151503	0.0680921
Miscanthus vs Sorghum	0.0190488	0.0762841	0.249708
Miscanthus vs Sorghum	0.0178072	0.171591	0.103777
Miscanthus vs Sorghum	0.0658947	0.196194	0.335864
Miscanthus vs Sorghum	0.112895	0.26477	0.426387
Miscanthus vs Sorghum	0.059848	0.253633	0.235963
Miscanthus vs Sorghum	0.0195234	0.216465	0.0901919
Miscanthus vs Sorghum	0.00517971	0.0484635	0.106879
Miscanthus vs Sorghum	0.0737936	0.155147	0.475636
Miscanthus vs Sorghum	0.0247086	0.0952706	0.259352
Miscanthus vs Sorghum	0.0106937	0.0749167	0.142742
Miscanthus vs Sorghum	0.015969	0.079747	0.200245
Miscanthus vs Sorghum	0.078411	0.118563	0.661347
Miscanthus vs Sorghum	0.0192446	0.058206	0.330628
Miscanthus vs Sorghum	0.012846	0.0422389	0.304127
Miscanthus vs Sorghum	0.0312335	0.129079	0.241973
Miscanthus vs Sorghum	0.0222682	0.212526	0.104779
Miscanthus vs Sorghum	0.0311986	0.134764	0.231506
Miscanthus vs Sorghum	0.150944	0.427612	0.352993
Miscanthus vs Sorghum	0.00426389	0.0967897	0.0440532
Miscanthus vs Sorghum	0.0898307	0.18229	0.492791
Miscanthus vs Sorghum	0.0126713	0.250648	0.050554
Miscanthus vs Sorghum	0.0521853	0.297459	0.175437
Miscanthus vs Sorghum	0.0107548	0.0650096	0.165433
Miscanthus vs Sorghum	0.0325983	0.155178	0.210071
Miscanthus vs Sorghum	0.212287	0.405335	0.523733
Miscanthus vs Sorghum	0.050967	0.114812	0.443916
Miscanthus vs Sorghum	0.017497	0.132963	0.131593
Miscanthus vs Sorghum	0.0164524	0.0691478	0.23793
Miscanthus vs Sorghum	0.0091632	0.118162	0.077548
Miscanthus vs Sorghum	0.0230807	0.0871487	0.264843
Miscanthus vs Sorghum	0.0165244	0.245162	0.0674022
Miscanthus vs Sorghum	0.00880006	0.275198	0.0319772
Miscanthus vs Sorghum	0.015031	0.0940945	0.159743
Miscanthus vs Sorghum	0.03342	0.164064	0.203701
Miscanthus vs Sorghum	0.031728	0.107285	0.295734
Miscanthus vs Sorghum	0.0101359	0.178348	0.0568323
Miscanthus vs Sorghum	0.0170708	0.130968	0.130344
Miscanthus vs Sorghum	0.0133046	0.335722	0.0396297
Miscanthus vs Sorghum	0.00736886	0.0544059	0.135443
Miscanthus vs Sorghum	0.0795296	0.164888	0.482324
Miscanthus vs Sorghum	0.00572597	0.0563186	0.101671
Miscanthus vs Sorghum	0.0346067	0.116413	0.297275
Miscanthus vs Sorghum	0.0248793	0.0594918	0.418198
Miscanthus vs Sorghum	0.00997865	0.105845	0.0942757
Miscanthus vs Sorghum	0.00605436	0.0626438	0.0966474
Miscanthus vs Sorghum	0.0244632	0.0579621	0.422055
Miscanthus vs Sorghum	0.0110098	0.105327	0.104531
Miscanthus vs Sorghum	0.0123541	0.343804	0.0359337
Miscanthus vs Sorghum	0.0123413	0.247693	0.049825
Miscanthus vs Sorghum	0.27426	0.921988	0.297466
Miscanthus vs Sorghum	0.0295715	0.167228	0.176833
Miscanthus vs Sorghum	0.0208339	0.227383	0.0916247
Miscanthus vs Sorghum	0.00582681	0.090623	0.0642973
Miscanthus vs Sorghum	0.00673975	0.0726248	0.0928024
Miscanthus vs Sorghum	0.0643205	0.0765142	0.840635
Miscanthus vs Sorghum	0.0191904	0.0493255	0.389056
Miscanthus vs Sorghum	0.00290279	0.129518	0.0224123
Miscanthus vs Sorghum	0.0447527	0.0957186	0.467544
Miscanthus vs Sorghum	0.024994	0.0764396	0.326976
Miscanthus vs Sorghum	0.152873	0.169572	0.901523
Miscanthus vs Sorghum	0.0289726	0.0615241	0.470916
Miscanthus vs Sorghum	0.0625315	0.243301	0.257013
Miscanthus vs Sorghum	0.0324145	0.0885954	0.365871
Miscanthus vs Sorghum	0.0212648	0.0790605	0.268969
Miscanthus vs Sorghum	0.0329909	0.0429626	0.767899
Miscanthus vs Sorghum	0.00693531	0.138586	0.0500434
Miscanthus vs Sorghum	0.0355263	0.0696256	0.510248
Miscanthus vs Sorghum	0.00881964	0.0743203	0.118671
Miscanthus vs Sorghum	0.020761	0.146297	0.141909
Miscanthus vs Sorghum	0.0206104	0.171137	0.120432
Miscanthus vs Sorghum	0.0565316	0.133926	0.422112
Miscanthus vs Sorghum	0.0267943	0.203097	0.131928
Miscanthus vs Sorghum	0.0340033	0.08114	0.41907
Miscanthus vs Sorghum	0.0377894	0.139124	0.271623
Miscanthus vs Sorghum	0.0121342	0.175636	0.0690869
Miscanthus vs Sorghum	0.0428675	0.0573122	0.747964
Miscanthus vs Sorghum	0.0165339	0.0967869	0.170827
Miscanthus vs Sorghum	0.00603848	0.125647	0.0480592
Miscanthus vs Sorghum	0.0109777	0.0763214	0.143836
Miscanthus vs Sorghum	0.0602022	0.141619	0.4251
Miscanthus vs Sorghum	0.19078	0.52464	0.36364
Miscanthus vs Sorghum	0.0175306	0.122366	0.143264
Miscanthus vs Sorghum	0.020667	0.0484825	0.426278
Miscanthus vs Sorghum	0.0107386	0.0574484	0.186926
Miscanthus vs Sorghum	0.0448435	0.126943	0.353256
Miscanthus vs Sorghum	0.0685744	0.289293	0.237041
Miscanthus vs Sorghum	0.0652543	0.149603	0.436182
Miscanthus vs Sorghum	0.0236784	0.163053	0.145219
Miscanthus vs Sorghum	0.0285774	0.136888	0.208765
Miscanthus vs Sorghum	0.0155765	0.0803746	0.193799
Miscanthus vs Sorghum	0.00498995	0.0622403	0.0801723
Miscanthus vs Sorghum	0.0295662	0.0439908	0.672099
Miscanthus vs Sorghum	0.0226738	0.308829	0.0734184
Miscanthus vs Sorghum	0.273686	0.383374	0.713889
Miscanthus vs Sorghum	0.0705066	0.06059	1.16367
Miscanthus vs Sorghum	0.0255495	0.0638598	0.400088
Miscanthus vs Sorghum	0.00796499	0.14684	0.0542427
Miscanthus vs Sorghum	0.0161033	0.0545577	0.295161
Miscanthus vs Sorghum	0.0204681	0.0760689	0.269073
Miscanthus vs Sorghum	0.0246065	0.0546878	0.449945
Miscanthus vs Sorghum	0.00762173	0.0778615	0.0978884
Miscanthus vs Sorghum	0.0357333	0.0432363	0.826465
Miscanthus vs Sorghum	0.006789	0.0457839	0.148283
Miscanthus vs Sorghum	0.0447853	0.0791152	0.566077
Miscanthus vs Sorghum	0.0304936	0.0970134	0.314323
Miscanthus vs Sorghum	0.0135443	0.22051	0.0614227
Miscanthus vs Sorghum	0.0224335	0.258136	0.0869055
Miscanthus vs Sorghum	0.0441944	0.146674	0.301311
Miscanthus vs Sorghum	0.0227193	0.102155	0.222401
Miscanthus vs Sorghum	0.0257244	0.201083	0.12793
Miscanthus vs Sorghum	0.0105926	0.0727495	0.145604
Miscanthus vs Sorghum	0.0139272	0.270106	0.0515619
Miscanthus vs Sorghum	0.00583791	0.105781	0.0551888
Miscanthus vs Sorghum	0.00196982	0.129185	0.015248
Miscanthus vs Sorghum	0.0151343	0.206878	0.0731558
Miscanthus vs Sorghum	0.0180136	0.0574426	0.313593
Miscanthus vs Sorghum	0.0258157	0.0906871	0.284668
Miscanthus vs Sorghum	0.0153392	0.0640003	0.239674
Miscanthus vs Sorghum	0.0364028	0.258152	0.141013
Miscanthus vs Sorghum	0.02721	0.158658	0.171501
Miscanthus vs Sorghum	0.0150415	0.10075	0.149295
Miscanthus vs Sorghum	0.0191789	0.575978	0.0332979
Miscanthus vs Sorghum	0.0196759	0.0612264	0.321364
Miscanthus vs Sorghum	0.0219982	0.049677	0.442826
Miscanthus vs Sorghum	0.0199667	0.075267	0.265277
Miscanthus vs Sorghum	0.0356547	0.0735305	0.484896
Miscanthus vs Sorghum	0.0294515	0.11379	0.258824
Miscanthus vs Sorghum	0.0532314	0.211313	0.251908
Miscanthus vs Sorghum	0.0150774	0.0575576	0.261954
Miscanthus vs Sorghum	0.0195561	0.120547	0.162228
Miscanthus vs Sorghum	0.0144906	0.062957	0.230167
Miscanthus vs Sorghum	0.0202556	0.0547975	0.369645
Miscanthus vs Sorghum	0.0110912	0.0738098	0.150267
Miscanthus vs Sorghum	0.0638622	0.294843	0.216598
Miscanthus vs Sorghum	0.0538895	0.068548	0.786157
Miscanthus vs Sorghum	0.0150689	0.140137	0.10753
Miscanthus vs Sorghum	0.0285756	0.123553	0.231283
Miscanthus vs Sorghum	0.012541	0.0677584	0.185084
Miscanthus vs Sorghum	0.0116772	0.068915	0.169444
Miscanthus vs Sorghum	0.00324668	0.293505	0.0110618
Miscanthus vs Sorghum	0.000185959	0.185959	0.001
Miscanthus vs Sorghum	0.00864783	0.000175216	49.3553
Miscanthus vs Sorghum	0.00882526	0.248906	0.0354562
Miscanthus vs Sorghum	0.0150803	0.0551633	0.273376
Miscanthus vs Sorghum	0.0248344	0.0558456	0.444697
Miscanthus vs Sorghum	0.0535926	0.389521	0.137586
Miscanthus vs Sorghum	0.0488593	0.123038	0.397108
Miscanthus vs Sorghum	0.0570454	0.0700274	0.814614
Miscanthus vs Sorghum	0.00227032	0.160482	0.0141469
Miscanthus vs Sorghum	0.0232725	0.069481	0.334947
Miscanthus vs Sorghum	0.0483959	0.135029	0.358412
Miscanthus vs Sorghum	0.0364547	0.0803255	0.453837
Miscanthus vs Sorghum	0.0184362	0.309733	0.0595228
Miscanthus vs Sorghum	0.011969	0.0818355	0.146257
Miscanthus vs Sorghum	0.0151099	0.128687	0.117416
Miscanthus vs Sorghum	0.0129286	0.0937237	0.137944
Miscanthus vs Sorghum	0.0146903	0.0824204	0.178236
Miscanthus vs Sorghum	0.0330441	0.0879404	0.375755
Miscanthus vs Sorghum	0.00314485	0.107798	0.0291734
Miscanthus vs Sorghum	0.144235	0.159291	0.905486
Miscanthus vs Sorghum	0.308479	0.335832	0.918552
Miscanthus vs Sorghum	0.00634769	0.0679569	0.0934075
Miscanthus vs Sorghum	0.0141601	0.0450967	0.313993
Miscanthus vs Sorghum	0.0398387	0.0868577	0.458667
Miscanthus vs Sorghum	0.0169237	0.0520693	0.325024
Miscanthus vs Sorghum	0.0313297	0.108349	0.289155
Miscanthus vs Sorghum	0.0556685	0.0732923	0.75954
Miscanthus vs Sorghum	0.0217716	0.0528389	0.412038
Miscanthus vs Sorghum	0.0413134	0.333994	0.123695
Miscanthus vs Sorghum	0.0497548	0.221263	0.224868
Miscanthus vs Sorghum	0.0144952	0.0594234	0.243931
Miscanthus vs Sorghum	0.202526	0.438896	0.461445
Miscanthus vs Sorghum	0.0209141	0.128254	0.163067
Miscanthus vs Sorghum	0.0307731	0.124622	0.246931
Miscanthus vs Sorghum	0.0133284	0.0899707	0.148142
Miscanthus vs Sorghum	0.0251363	0.138972	0.180873
Miscanthus vs Sorghum	0.0053096	0.0471033	0.112722
Miscanthus vs Sorghum	0.028261	0.0724621	0.390011
Miscanthus vs Sorghum	0.0170979	0.0441512	0.387258
Miscanthus vs Sorghum	0.0216599	0.150518	0.143902
Miscanthus vs Sorghum	0.0114112	0.0746677	0.152826
Miscanthus vs Sorghum	0.0253942	0.0713349	0.355985
Miscanthus vs Sorghum	0.0063311	0.153257	0.0413105
Miscanthus vs Sorghum	0.245506	0.283367	0.866391
Miscanthus vs Sorghum	0.0185458	0.048589	0.381686
Miscanthus vs Sorghum	0.227274	0.32974	0.689251
Miscanthus vs Sorghum	0.0264042	0.096407	0.273883
Miscanthus vs Sorghum	0.138135	0.168113	0.821679
Miscanthus vs Sorghum	0.022324	0.0560826	0.398056
Miscanthus vs Sorghum	0.0219174	0.116145	0.188707
Miscanthus vs Sorghum	0.0493124	0.14635	0.336948
Miscanthus vs Sorghum	0.0187496	0.0947124	0.197963
Miscanthus vs Sorghum	0.00946104	0.108996	0.0868016
Miscanthus vs Sorghum	0.0171282	0.167733	0.102116
Miscanthus vs Sorghum	0.0119671	0.082516	0.145027
Miscanthus vs Sorghum	0.0997089	0.307836	0.323903
Miscanthus vs Sorghum	0.0203085	0.0629921	0.322397
Miscanthus vs Sorghum	0.0396459	0.182896	0.216768
Miscanthus vs Sorghum	0.0106487	0.066853	0.159285
Miscanthus vs Sorghum	0.0129334	0.0465988	0.277547
Miscanthus vs Sorghum	0.00824204	0.0666353	0.123689
Miscanthus vs Sorghum	0.203203	0.427204	0.475657
Miscanthus vs Sorghum	0.0587939	0.0843512	0.697013
Miscanthus vs Sorghum	0.0358871	0.0603799	0.594356
Miscanthus vs Sorghum	0.0474426	0.0655531	0.723728
Miscanthus vs Sorghum	0.375247	0.548604	0.684003
Miscanthus vs Sorghum	0.00743254	0.0581865	0.127737
Miscanthus vs Sorghum	0.0230119	0.147739	0.15576
Miscanthus vs Sorghum	0.0267101	0.117143	0.228014
Miscanthus vs Sorghum	0.127528	0.506122	0.25197
Miscanthus vs Sorghum	0.00420696	0.0660231	0.0637196
Miscanthus vs Sorghum	0.0361468	0.0807294	0.447752
Miscanthus vs Sorghum	0.000822799	0.0744149	0.0110569
Miscanthus vs Sorghum	0.0118726	0.0849443	0.139769
Miscanthus vs Sorghum	0.00769822	0.152837	0.0503688
Miscanthus vs Sorghum	0.0226931	0.0877223	0.258692
Miscanthus vs Sorghum	0.0557328	0.134375	0.414755
Miscanthus vs Sorghum	0.0162078	0.0990624	0.163612
Miscanthus vs Sorghum	0.0447	0.255524	0.174934
Miscanthus vs Sorghum	0.0391309	0.0874274	0.447582
Miscanthus vs Sorghum	0.00622232	0.135803	0.0458188
Miscanthus vs Sorghum	0.0438079	0.0919021	0.47668
Miscanthus vs Sorghum	0.0267967	0.161427	0.165999
Miscanthus vs Sorghum	0.00470623	0.112871	0.0416955
Miscanthus vs Sorghum	0.00800977	0.148836	0.0538162
Miscanthus vs Sorghum	0.00900237	0.107628	0.0836437
Miscanthus vs Sorghum	0.00594964	0.0970359	0.0613138
Miscanthus vs Sorghum	0.0543095	0.0957399	0.56726
Miscanthus vs Sorghum	0.0191291	0.0804581	0.237752
Miscanthus vs Sorghum	0.0462134	0.238732	0.193579
Miscanthus vs Sorghum	0.0133369	0.128648	0.103669
Miscanthus vs Sorghum	0.00449557	0.028053	0.160253
Miscanthus vs Sorghum	0.0315675	0.199026	0.15861
Miscanthus vs Sorghum	0.0291827	0.0874851	0.333574
Miscanthus vs Sorghum	0.00868735	0.178999	0.048533
Miscanthus vs Sorghum	0.0215203	0.0626157	0.343688
Miscanthus vs Sorghum	0.017688	0.0431275	0.410132
Miscanthus vs Sorghum	2.16881e-05	0.0216881	0.001
Miscanthus vs Sorghum	0.0286619	0.0920634	0.311328
Miscanthus vs Sorghum	0.0151515	0.061667	0.245699
Miscanthus vs Sorghum	0.0157373	0.104183	0.151055
Miscanthus vs Sorghum	0.0290264	0.0479377	0.605501
Miscanthus vs Sorghum	0.0396554	0.115358	0.343759
Miscanthus vs Sorghum	0.0172134	0.136849	0.125784
Miscanthus vs Sorghum	0.0838243	0.358841	0.233597
Miscanthus vs Sorghum	0.0311175	0.108126	0.28779
Miscanthus vs Sorghum	0.0410953	0.131671	0.312105
Miscanthus vs Sorghum	0.0255144	0.238607	0.106931
Miscanthus vs Sorghum	0.0289278	0.183637	0.157527
Miscanthus vs Sorghum	0.0137792	0.0534806	0.257648
Miscanthus vs Sorghum	0.18818	0.317678	0.59236
Miscanthus vs Sorghum	0.027421	0.257096	0.106657
Miscanthus vs Sorghum	0.00895201	0.127117	0.0704236
Miscanthus vs Sorghum	0.0693167	0.304318	0.227778
Miscanthus vs Sorghum	0.00703587	0.104688	0.0672077
Miscanthus vs Sorghum	0.00689349	0.493624	0.0139651
Miscanthus vs Sorghum	0.0260927	0.0743464	0.350961
Miscanthus vs Sorghum	0.0123081	0.111632	0.110256
Miscanthus vs Sorghum	0.0136766	0.0886305	0.15431
Miscanthus vs Sorghum	0.0257833	0.186514	0.138238
Miscanthus vs Sorghum	0.0426635	0.0946489	0.450756
Miscanthus vs Sorghum	0.0292121	0.165696	0.1763
Miscanthus vs Sorghum	0.0129291	0.0565566	0.228606
Miscanthus vs Sorghum	0.0143188	0.0717584	0.199541
Miscanthus vs Sorghum	0.0132537	0.0525081	0.252412
Miscanthus vs Sorghum	0.0665669	0.444542	0.149743
Miscanthus vs Sorghum	0.00498774	0.0195471	0.255165
Miscanthus vs Sorghum	0.0144641	0.112618	0.128436
Miscanthus vs Sorghum	0.0134339	0.0427793	0.314028
Miscanthus vs Sorghum	0.035189	0.0747497	0.470758
Miscanthus vs Sorghum	0.00863266	0.254814	0.0338783
Miscanthus vs Sorghum	0.0872783	0.462335	0.188777
Miscanthus vs Sorghum	0.0361544	0.0932575	0.387684
Miscanthus vs Sorghum	0.0111097	0.0652349	0.170302
Miscanthus vs Sorghum	0.0208644	0.264271	0.0789508
Miscanthus vs Sorghum	0.0461199	0.0684418	0.673856
Miscanthus vs Sorghum	0.0329127	0.103733	0.317282
Miscanthus vs Sorghum	0.00271597	0.0437822	0.0620338
Miscanthus vs Sorghum	0.0323756	0.103928	0.31152
Miscanthus vs Sorghum	0.00841647	0.215788	0.0390033
Miscanthus vs Sorghum	0.00398223	0.0685588	0.0580849
Miscanthus vs Sorghum	0.120985	0.387065	0.312571
Miscanthus vs Sorghum	0.0155973	0.0664653	0.234669
Miscanthus vs Sorghum	0.0279868	0.233501	0.119857
Miscanthus vs Sorghum	0.0122334	0.339031	0.0360835
Miscanthus vs Sorghum	0.0485771	0.422324	0.115023
Miscanthus vs Sorghum	0.0426177	0.226388	0.188251
Miscanthus vs Sorghum	0.0112612	0.167786	0.0671165
Miscanthus vs Sorghum	0.0051018	0.0463483	0.110075
Miscanthus vs Sorghum	0.00922679	0.067259	0.137183
Miscanthus vs Sorghum	0.0195416	0.0518594	0.376819
Miscanthus vs Sorghum	0.020934	0.0544001	0.384815
Miscanthus vs Sorghum	0.029857	0.546941	0.0545891
Miscanthus vs Sorghum	0.0497124	0.236168	0.210496
Miscanthus vs Sorghum	0.0170258	0.294247	0.0578624
Miscanthus vs Sorghum	0.0634492	0.17904	0.354386
Miscanthus vs Sorghum	0.127307	0.110018	1.15714
Miscanthus vs Sorghum	0.00854076	0.0831784	0.10268
Miscanthus vs Sorghum	0.0268187	0.270093	0.0992943
Miscanthus vs Sorghum	0.0141494	0.105244	0.134444
Miscanthus vs Sorghum	0.0268761	0.115534	0.232625
Miscanthus vs Sorghum	0.0163768	0.0703801	0.232691
Miscanthus vs Sorghum	0.0210805	0.143874	0.146521
Miscanthus vs Sorghum	0.0331486	0.208491	0.158993
Miscanthus vs Sorghum	0.0405439	0.101253	0.40042
Miscanthus vs Sorghum	0.037655	0.166836	0.225701
Miscanthus vs Sorghum	0.0359308	0.132381	0.271421
Miscanthus vs Sorghum	0.077454	0.131937	0.587053
Miscanthus vs Sorghum	0.0101287	0.102713	0.0986123
Miscanthus vs Sorghum	0.0199139	0.105278	0.189156
Miscanthus vs Sorghum	0.0108553	0.0832729	0.130358
Miscanthus vs Sorghum	0.0199338	0.196911	0.101233
Miscanthus vs Sorghum	0.0455088	0.280123	0.16246
Miscanthus vs Sorghum	0.033941	0.11875	0.285819
Miscanthus vs Sorghum	0.0148891	0.284967	0.0522485
Miscanthus vs Sorghum	0.00424162	0.0662548	0.0640199
Miscanthus vs Sorghum	0.0269484	0.135374	0.199066
Miscanthus vs Sorghum	0.0683141	0.355533	0.192146
Miscanthus vs Sorghum	0.0163671	0.0834028	0.196242
Miscanthus vs Sorghum	0.0303092	0.402994	0.07521
Miscanthus vs Sorghum	0.0311752	0.161238	0.193349
Miscanthus vs Sorghum	0.0634903	0.321781	0.197309
Miscanthus vs Sorghum	0.316376	1.0445	0.302897
Miscanthus vs Sorghum	0.012134	0.0532888	0.227702
Miscanthus vs Sorghum	0.0127973	0.240491	0.0532132
Miscanthus vs Sorghum	0.0278532	0.0783436	0.355527
Miscanthus vs Sorghum	0.0880787	0.163256	0.539511
Miscanthus vs Sorghum	0.0414757	0.144418	0.287193
Miscanthus vs Sorghum	0.0965891	0.360948	0.267599
Miscanthus vs Sorghum	0.0151093	0.0658802	0.229346
Miscanthus vs Sorghum	0.0139346	0.170358	0.0817961
Miscanthus vs Sorghum	0.0147751	0.089249	0.165549
Miscanthus vs Sorghum	0.00371215	0.0390958	0.0949499
Miscanthus vs Sorghum	0.0201335	0.080653	0.249631
Miscanthus vs Sorghum	0.03307	0.118438	0.279218
Miscanthus vs Sorghum	0.00235618	0.0955999	0.0246463
Miscanthus vs Sorghum	0.0246515	0.0970787	0.253934
Miscanthus vs Sorghum	0.013867	0.379912	0.0365007
Miscanthus vs Sorghum	0.0331702	0.113045	0.293424
Miscanthus vs Sorghum	0.28519	0.644405	0.442564
Miscanthus vs Sorghum	0.0303406	0.126092	0.240622
Miscanthus vs Sorghum	0.0142052	0.0550279	0.258145
Miscanthus vs Sorghum	0.524163	2.50081	0.209598
Miscanthus vs Sorghum	0.024916	0.0854619	0.291545
Miscanthus vs Sorghum	0.00384977	0.56678	0.00679236
Miscanthus vs Sorghum	0.0403988	0.0720571	0.56065
Miscanthus vs Sorghum	0.0267298	0.094561	0.282672
Miscanthus vs Sorghum	0.119763	0.168004	0.712858
Miscanthus vs Sorghum	0.0231636	0.071368	0.324566
Miscanthus vs Sorghum	0.0205127	0.0407855	0.50294
Miscanthus vs Sorghum	0.0304135	0.136392	0.222985
Miscanthus vs Sorghum	0.0298257	0.0552446	0.539885
Miscanthus vs Sorghum	0.0445707	0.105686	0.421728
Miscanthus vs Sorghum	0.0211667	0.0962203	0.219981
Miscanthus vs Sorghum	0.0146769	0.183229	0.0801016
Miscanthus vs Sorghum	0.0246041	0.255715	0.0962167
Miscanthus vs Sorghum	0.0556187	0.200066	0.278001
Miscanthus vs Sorghum	0.00966254	0.0700753	0.137888
Miscanthus vs Sorghum	0.0432015	0.188693	0.228951
Miscanthus vs Sorghum	0.0318124	0.0458573	0.693725
Miscanthus vs Sorghum	0.00895855	0.0759821	0.117903
Miscanthus vs Sorghum	0.0554179	0.47456	0.116777
Miscanthus vs Sorghum	0.0285034	0.104551	0.272628
Miscanthus vs Sorghum	0.0134412	0.0795208	0.169027
Miscanthus vs Sorghum	0.0148387	0.0675049	0.219816
Miscanthus vs Sorghum	0.0382956	0.130741	0.292911
Miscanthus vs Sorghum	0.0174825	0.274831	0.0636118
Miscanthus vs Sorghum	0.0105909	0.0626959	0.168925
Miscanthus vs Sorghum	0.0528975	0.257593	0.205353
Miscanthus vs Sorghum	0.0543419	0.113114	0.480418
Miscanthus vs Sorghum	0.0667092	0.179849	0.370918
Miscanthus vs Sorghum	0.0149923	0.204129	0.0734455
Miscanthus vs Sorghum	0.0197711	0.290904	0.0679643
Miscanthus vs Sorghum	0.0455151	0.258519	0.176061
Miscanthus vs Sorghum	0.209779	0.387489	0.541381
Miscanthus vs Sorghum	0.0266961	0.234191	0.113993
Miscanthus vs Sorghum	0.0188291	0.26684	0.070563
Miscanthus vs Sorghum	0.0201171	0.124265	0.161889
Miscanthus vs Sorghum	0.013897	0.0585551	0.237333
Miscanthus vs Sorghum	0.0406764	0.103162	0.394296
Miscanthus vs Sorghum	0.158989	0.588596	0.270116
Miscanthus vs Sorghum	0.0140996	0.0622964	0.226331
Miscanthus vs Sorghum	0.059103	0.265507	0.222604
Miscanthus vs Sorghum	0.00204568	0.133645	0.0153068
Miscanthus vs Sorghum	0.0622963	0.318623	0.195517
Miscanthus vs Sorghum	0.0199166	0.0571666	0.348396
Miscanthus vs Sorghum	0.00233693	0.103126	0.0226609
Miscanthus vs Sorghum	0.0566817	0.355192	0.159581
Miscanthus vs Sorghum	0.00863137	0.323596	0.0266733
Miscanthus vs Sorghum	0.00882861	0.0651578	0.135496
Miscanthus vs Sorghum	0.0168729	0.311527	0.0541619
Miscanthus vs Sorghum	0.0220019	0.0692193	0.317858
Miscanthus vs Sorghum	0.0674546	0.232152	0.290562
Miscanthus vs Sorghum	0.0104691	0.206505	0.0506966
Miscanthus vs Sorghum	0.0140908	0.0588928	0.239262
Miscanthus vs Sorghum	0.00464749	0.0802503	0.0579125
Miscanthus vs Sorghum	0.0148925	0.0660463	0.225485
Miscanthus vs Sorghum	0.0152216	0.071611	0.21256
Miscanthus vs Sorghum	0.0101593	0.101957	0.0996433
Miscanthus vs Sorghum	0.0921605	0.193352	0.476647
Miscanthus vs Sorghum	0.00989091	0.0450227	0.219687
Miscanthus vs Sorghum	0.00773765	0.220069	0.0351602
Miscanthus vs Sorghum	0.0086011	0.0813551	0.105723
Miscanthus vs Sorghum	0.0673997	0.111028	0.607052
Miscanthus vs Sorghum	0.0109418	0.0653761	0.167367
Miscanthus vs Sorghum	0.0341692	0.120676	0.283149
Miscanthus vs Sorghum	0.0222862	0.116712	0.19095
Miscanthus vs Sorghum	0.0488883	0.254424	0.192153
Miscanthus vs Sorghum	0.0192476	0.0731149	0.263252
Miscanthus vs Sorghum	0.0305053	0.0943693	0.323255
Miscanthus vs Sorghum	0.0446822	0.640457	0.0697661
Miscanthus vs Sorghum	0.00561884	0.097342	0.0577227
Miscanthus vs Sorghum	0.0187826	0.0453579	0.414099
Miscanthus vs Sorghum	0.00689295	0.120704	0.0571063
Miscanthus vs Sorghum	0.0148344	0.136568	0.108623
Miscanthus vs Sorghum	0.0612275	0.0928853	0.659174
Miscanthus vs Sorghum	0.486793	1.19987	0.405705
Miscanthus vs Sorghum	0.107505	0.235062	0.457348
Miscanthus vs Sorghum	0.0167234	0.138276	0.120942
Miscanthus vs Sorghum	0.00676194	0.369852	0.0182828
Miscanthus vs Sorghum	0.0863472	0.254389	0.339429
Miscanthus vs Sorghum	0.0193923	0.14538	0.133391
Miscanthus vs Sorghum	0.0350541	0.158538	0.221109
Miscanthus vs Sorghum	0.0367327	0.225625	0.162804
Miscanthus vs Sorghum	0.004718	0.0562269	0.08391
Miscanthus vs Sorghum	0.021568	0.211315	0.102066
Miscanthus vs Sorghum	0.0583657	0.173711	0.335993
Miscanthus vs Sorghum	0.0261231	0.146843	0.177898
Miscanthus vs Sorghum	0.0183619	0.110716	0.165848
Miscanthus vs Sorghum	0.0135475	0.0370673	0.365483
Miscanthus vs Sorghum	0.00640351	0.0749955	0.0853853
Miscanthus vs Sorghum	0.0138217	0.102705	0.134577
Miscanthus vs Sorghum	0.00511412	0.0598784	0.0854085
Miscanthus vs Sorghum	0.00793269	0.0858484	0.0924036
Miscanthus vs Sorghum	0.0155921	0.0594239	0.262388
Miscanthus vs Sorghum	0.0102301	0.187422	0.0545833
Miscanthus vs Sorghum	0.0321079	0.117806	0.27255
Miscanthus vs Sorghum	0.040943	0.28448	0.143922
Miscanthus vs Sorghum	0.0107842	0.356683	0.0302348
Miscanthus vs Sorghum	0.0447686	0.124252	0.360306
Miscanthus vs Sorghum	0.022847	0.10214	0.223683
Miscanthus vs Sorghum	0.0198112	0.107108	0.184966
Miscanthus vs Sorghum	0.0179814	0.144283	0.124626
Miscanthus vs Sorghum	0.037744	0.115001	0.328207
Miscanthus vs Sorghum	0.0493714	0.19196	0.257197
Miscanthus vs Sorghum	0.0172897	0.0467863	0.369546
Miscanthus vs Sorghum	0.0543357	0.254752	0.213289
Miscanthus vs Sorghum	0.0420261	0.259837	0.16174
Miscanthus vs Sorghum	0.0122846	0.180459	0.0680739
Miscanthus vs Sorghum	0.00807812	0.0867571	0.0931118
Miscanthus vs Sorghum	0.0180261	0.0554003	0.325378
Miscanthus vs Sorghum	0.0180596	0.111703	0.161675
Miscanthus vs Sorghum	0.0575912	0.222903	0.258369
Miscanthus vs Sorghum	0.00297508	0.275975	0.0107803
Miscanthus vs Sorghum	0.0144281	0.109151	0.132185
Miscanthus vs Sorghum	0.0163566	0.0796976	0.205234
Miscanthus vs Sorghum	0.024027	0.0551979	0.435289
Miscanthus vs Sorghum	0.0245991	0.0715339	0.34388
Miscanthus vs Sorghum	0.00779919	0.0524582	0.148674
Miscanthus vs Sorghum	0.0426156	0.0870984	0.489281
Miscanthus vs Sorghum	0.0177822	0.209291	0.0849641
Miscanthus vs Sorghum	5.3489e-05	0.053489	0.001
Miscanthus vs Sorghum	0.0112704	0.0876751	0.128547
Miscanthus vs Sorghum	0.0461335	0.25868	0.178342
Miscanthus vs Sorghum	0.0568421	0.256346	0.22174
Miscanthus vs Sorghum	0.0935974	0.148884	0.628661
Miscanthus vs Sorghum	0.0172933	0.191423	0.0903408
Miscanthus vs Sorghum	0.008541	0.110597	0.0772264
Miscanthus vs Sorghum	0.0118294	0.0588392	0.201046
Miscanthus vs Sorghum	0.142106	0.251055	0.566035
Miscanthus vs Sorghum	0.0337835	0.088291	0.382639
Miscanthus vs Sorghum	0.0343115	0.0991879	0.345924
Miscanthus vs Sorghum	0.0126289	0.0572515	0.220585
Miscanthus vs Sorghum	0.334056	0.502814	0.664373
Miscanthus vs Sorghum	0.0218426	0.187926	0.11623
Miscanthus vs Sorghum	0.0264193	0.115592	0.228557
Miscanthus vs Sorghum	0.0154466	0.0825623	0.18709
Miscanthus vs Sorghum	0.00908521	0.171606	0.0529424
Miscanthus vs Sorghum	0.0197432	0.315588	0.06256
Miscanthus vs Sorghum	0.0175516	0.0529476	0.33149
Miscanthus vs Sorghum	0.0269509	0.0775952	0.347327
Miscanthus vs Sorghum	0.00312776	0.174232	0.0179517
Miscanthus vs Sorghum	0.00905315	0.0410603	0.220484
Miscanthus vs Sorghum	0.0143053	0.0695343	0.205731
Miscanthus vs Sorghum	0.0367395	0.0802159	0.458008
Miscanthus vs Sorghum	0.0177753	0.0752033	0.236363
Miscanthus vs Sorghum	0.03978	0.0813582	0.488949
Miscanthus vs Sorghum	0.0201306	0.0635983	0.316527
Miscanthus vs Sorghum	0.135971	0.226707	0.599764
Miscanthus vs Sorghum	0.00829831	0.0596603	0.139093
Miscanthus vs Sorghum	0.0343167	0.0678311	0.505915
Miscanthus vs Sorghum	0.0102938	0.0376781	0.273204
Miscanthus vs Sorghum	0.0129295	0.08695	0.1487
Miscanthus vs Sorghum	0.0153632	0.0419471	0.366251
Miscanthus vs Sorghum	0.0973976	0.146659	0.664108
Miscanthus vs Sorghum	0.0418425	0.0883106	0.473811
Miscanthus vs Sorghum	0.0232184	0.210397	0.110355
Miscanthus vs Sorghum	0.0317229	0.185235	0.171258
Miscanthus vs Sorghum	0.0153398	0.0776995	0.197424
Miscanthus vs Sorghum	0.0178864	0.139113	0.128574
Miscanthus vs Sorghum	0.0824611	0.311398	0.26481
Miscanthus vs Sorghum	0.0102113	0.0510794	0.19991
Miscanthus vs Sorghum	0.0107782	0.0967	0.11146
Miscanthus vs Sorghum	0.0600696	0.131493	0.456826
Miscanthus vs Sorghum	6.88119e-05	0.0688119	0.001
Miscanthus vs Sorghum	0.00640432	0.0615182	0.104105
Miscanthus vs Sorghum	0.033688	0.0577489	0.583353
Miscanthus vs Sorghum	0.01867	0.154513	0.120831
Miscanthus vs Sorghum	0.0140058	0.0542711	0.258072
Miscanthus vs Sorghum	0.0517683	0.175354	0.295222
Miscanthus vs Sorghum	0.00654686	0.138235	0.0473604
Miscanthus vs Sorghum	0.00771256	0.180993	0.0426125
Miscanthus vs Sorghum	0.0439904	0.0437278	1.00601
Miscanthus vs Sorghum	0.0159133	0.0703972	0.22605
Miscanthus vs Sorghum	0.0253444	0.282785	0.0896245
Miscanthus vs Sorghum	0.0164708	0.194531	0.0846689
Miscanthus vs Sorghum	0.0186365	0.180328	0.103348
Miscanthus vs Sorghum	0.00787035	0.0766387	0.102694
Miscanthus vs Sorghum	0.0101257	0.062405	0.162258
Miscanthus vs Sorghum	0.0095346	0.0438733	0.217321
Miscanthus vs Sorghum	0.0100975	0.118518	0.0851984
Miscanthus vs Sorghum	0.0820826	0.162541	0.504997
Miscanthus vs Sorghum	0.0786514	0.156978	0.501035
Miscanthus vs Sorghum	0.015358	0.135775	0.113114
Miscanthus vs Sorghum	0.0165736	0.12949	0.127992
Miscanthus vs Sorghum	0.0218214	0.0976155	0.223544
Miscanthus vs Sorghum	0.0109292	0.281071	0.0388841
Miscanthus vs Sorghum	0.00583043	0.139896	0.0416768
Miscanthus vs Sorghum	0.0192097	0.0694371	0.276648
Miscanthus vs Sorghum	0.0307042	0.0800945	0.38335
Miscanthus vs Sorghum	0.0319771	0.260202	0.122893
Miscanthus vs Sorghum	0.0231957	0.102508	0.226283
Miscanthus vs Sorghum	0.0303045	0.369858	0.0819355
Miscanthus vs Sorghum	0.0354887	0.309206	0.114774
Miscanthus vs Sorghum	0.049143	0.091717	0.535811
Miscanthus vs Sorghum	0.0509849	0.404739	0.12597
Miscanthus vs Sorghum	0.0285572	0.316336	0.0902748
Miscanthus vs Sorghum	0.0114056	0.182795	0.0623953
Miscanthus vs Sorghum	0.182675	0.557057	0.327929
Miscanthus vs Sorghum	0.0281728	0.129735	0.217157
Miscanthus vs Sorghum	0.0185594	0.0782061	0.237313
Miscanthus vs Sorghum	0.00714492	0.0734189	0.0973172
Miscanthus vs Sorghum	0.0230961	0.128294	0.180025
Miscanthus vs Sorghum	0.0189179	0.048544	0.389705
Miscanthus vs Sorghum	0.0273542	0.0884782	0.309163
Miscanthus vs Sorghum	0.0182188	0.0933273	0.195214
Miscanthus vs Sorghum	0.102259	0.303493	0.33694
Miscanthus vs Sorghum	0.0111204	0.0990086	0.112318
Miscanthus vs Sorghum	0.013552	0.0966683	0.140191
Miscanthus vs Sorghum	0.266081	0.477065	0.557746
Miscanthus vs Sorghum	0.0755401	0.254299	0.297052
Miscanthus vs Sorghum	0.193648	0.367142	0.527447
Miscanthus vs Sorghum	0.00898731	0.153129	0.0586912
Miscanthus vs Sorghum	0.0218798	0.162045	0.135023
Miscanthus vs Sorghum	0.0449272	0.0606147	0.741193
Miscanthus vs Sorghum	0.00849095	0.0497308	0.170738
Miscanthus vs Sorghum	0.0156874	0.0645065	0.243191
Miscanthus vs Sorghum	0.000195831	0.195831	0.001
Miscanthus vs Sorghum	0.0411782	0.175673	0.234403
Miscanthus vs Sorghum	0.0177845	0.122448	0.145242
Miscanthus vs Sorghum	0.0187803	0.128774	0.145839
Miscanthus vs Sorghum	0.019381	0.0545003	0.355613
Miscanthus vs Sorghum	0.00842318	0.0679699	0.123925
Miscanthus vs Sorghum	0.00834745	0.0738644	0.11301
Miscanthus vs Sorghum	0.0357129	0.12548	0.284611
Miscanthus vs Sorghum	0.00776471	0.0939305	0.0826645
Miscanthus vs Sorghum	0.0240155	0.0846464	0.283716
Miscanthus vs Sorghum	0.0229512	0.239704	0.095748
Miscanthus vs Sorghum	0.00945967	0.0736225	0.128489
Miscanthus vs Sorghum	0.0250603	0.103187	0.242864
Miscanthus vs Sorghum	0.00170501	0.0706337	0.0241387
Miscanthus vs Sorghum	0.013858	0.207563	0.066765
Miscanthus vs Sorghum	0.0130428	0.114468	0.113943
Miscanthus vs Sorghum	0.0122226	0.0624518	0.195713
Miscanthus vs Sorghum	0.00222785	0.067627	0.0329433
Miscanthus vs Sorghum	0.0169279	0.0742498	0.227986
Miscanthus vs Sorghum	0.00564767	0.0598667	0.0943374
Miscanthus vs Sorghum	0.0130879	0.0386911	0.338265
Miscanthus vs Sorghum	0.0109349	0.095792	0.114153
Miscanthus vs Sorghum	0.102784	0.184796	0.556202
Miscanthus vs Sorghum	0.0179644	0.132906	0.135167
Miscanthus vs Sorghum	0.00556532	0.0447433	0.124383
Miscanthus vs Sorghum	0.0110642	0.0848832	0.130346
Miscanthus vs Sorghum	0.0167356	0.169507	0.0987307
Miscanthus vs Sorghum	0.00473559	0.0923635	0.0512713
Miscanthus vs Sorghum	0.00610205	0.130067	0.0469147
Miscanthus vs Sorghum	0.0195515	0.115714	0.168965
Miscanthus vs Sorghum	0.0360945	0.191786	0.188202
Miscanthus vs Sorghum	0.024771	0.14549	0.170259
Miscanthus vs Sorghum	0.0239133	0.0837375	0.285575
Miscanthus vs Sorghum	0.0112221	0.365933	0.0306672
Miscanthus vs Sorghum	0.021881	0.0703988	0.310816
Miscanthus vs Sorghum	7.54014e-05	0.0754014	0.001
Miscanthus vs Sorghum	0.0191531	0.0929479	0.206062
Miscanthus vs Sorghum	0.0559338	0.15658	0.357222
Miscanthus vs Sorghum	0.0277077	0.187397	0.147856
Miscanthus vs Sorghum	0.028146	0.100732	0.279415
Miscanthus vs Sorghum	0.0231339	0.0577698	0.400449
Miscanthus vs Sorghum	0.0150473	0.0639792	0.235191
Miscanthus vs Sorghum	0.0105677	0.0600304	0.176038
Miscanthus vs Sorghum	0.0220535	0.0737104	0.299191
Miscanthus vs Sorghum	0.011114	0.0822404	0.13514
Miscanthus vs Sorghum	0.0111903	0.0756637	0.147896
Miscanthus vs Sorghum	0.0100388	0.06501	0.154419
Miscanthus vs Sorghum	0.00480631	0.0570666	0.0842229
Miscanthus vs Sorghum	0.0221787	0.135334	0.163881
Miscanthus vs Sorghum	0.224843	0.286881	0.78375
Miscanthus vs Sorghum	0.0212337	0.0590368	0.359668
Miscanthus vs Sorghum	0.00588547	0.0705009	0.0834808
Miscanthus vs Sorghum	0.0178573	0.257745	0.0692827
Miscanthus vs Sorghum	0.0243277	0.0904961	0.268825
Miscanthus vs Sorghum	0.0102372	0.064413	0.15893
Miscanthus vs Sorghum	0.00519491	0.146074	0.0355636
Miscanthus vs Sorghum	0.00458368	0.0997361	0.0459581
Miscanthus vs Sorghum	0.00367023	0.0494189	0.0742678
Miscanthus vs Sorghum	0.035649	0.0716852	0.4973
Miscanthus vs Sorghum	0.17096	0.360014	0.474869
Miscanthus vs Sorghum	0.00765678	0.0771841	0.0992016
Miscanthus vs Sorghum	0.0175981	0.0541461	0.325011
Miscanthus vs Sorghum	0.0118652	0.0654836	0.181194
Miscanthus vs Sorghum	0.0166941	0.160249	0.104176
Miscanthus vs Sorghum	0.0117111	0.138077	0.0848155
Miscanthus vs Sorghum	0.0449819	0.173991	0.25853
Miscanthus vs Sorghum	0.0223651	0.0809809	0.276177
Miscanthus vs Sorghum	0.0155245	0.129835	0.119571
Miscanthus vs Sorghum	0.0149209	0.152171	0.0980534
Miscanthus vs Sorghum	0.0547588	0.431161	0.127003
Miscanthus vs Sorghum	0.00222732	0.0633574	0.0351548
Miscanthus vs Sorghum	0.00014892	0.14892	0.001
Miscanthus vs Sorghum	0.00115851	0.135165	0.00857108
Miscanthus vs Sorghum	0.0876791	0.396041	0.221389
Miscanthus vs Sorghum	0.0144217	0.0986064	0.146256
Miscanthus vs Sorghum	0.0187192	0.0808432	0.23155
Miscanthus vs Sorghum	0.012998	0.135008	0.0962754
Miscanthus vs Sorghum	0.013287	0.0947166	0.140282
Miscanthus vs Sorghum	0.0326522	0.312908	0.104351
Miscanthus vs Sorghum	0.0135131	0.0395452	0.341712
Miscanthus vs Sorghum	0.0129936	0.118181	0.109947
Miscanthus vs Sorghum	0.00381651	0.201796	0.0189127
Miscanthus vs Sorghum	0.043971	0.0965983	0.455194
Miscanthus vs Sorghum	0.0200826	0.1796	0.111818
Miscanthus vs Sorghum	0.0380177	0.0658667	0.577192
Miscanthus vs Sorghum	0.0398031	0.115903	0.343417
Miscanthus vs Sorghum	0.20671	0.168995	1.22318
Miscanthus vs Sorghum	0.0154631	0.0705922	0.219048
Miscanthus vs Sorghum	0.00170745	0.0895686	0.019063
Miscanthus vs Sorghum	0.189077	0.49192	0.384366
Miscanthus vs Sorghum	0.0352381	0.0674868	0.522149
Miscanthus vs Sorghum	0.000153803	0.153803	0.001
Miscanthus vs Sorghum	0.0230287	0.0730403	0.315288
Miscanthus vs Sorghum	0.0233989	0.0499742	0.46822
Miscanthus vs Sorghum	0.00456755	0.08775	0.0520518
Miscanthus vs Sorghum	0.0328731	0.119053	0.276121
Miscanthus vs Sorghum	0.011317	0.056307	0.200987
Miscanthus vs Sorghum	0.0670867	0.124033	0.540878
Miscanthus vs Sorghum	0.004551	0.0736103	0.0618256
Miscanthus vs Sorghum	0.0106382	0.0607393	0.175145
Miscanthus vs Sorghum	0.0201235	0.0690266	0.291533
Miscanthus vs Sorghum	0.120955	0.441871	0.273733
Miscanthus vs Sorghum	0.08726	0.288374	0.302593
Miscanthus vs Sorghum	0.0313735	0.194067	0.161663
Miscanthus vs Sorghum	0.149625	0.220633	0.678164
Miscanthus vs Sorghum	0.0284943	0.153667	0.185428
Miscanthus vs Sorghum	0.0295354	0.166487	0.177404
Miscanthus vs Sorghum	0.0183078	0.751314	0.0243676
Miscanthus vs Sorghum	0.0296936	0.435731	0.0681465
Miscanthus vs Sorghum	0.0256739	0.194106	0.132267
Miscanthus vs Sorghum	0.0894871	0.160756	0.556663
Miscanthus vs Sorghum	0.0184388	0.185474	0.0994141
Miscanthus vs Sorghum	0.0123222	0.161233	0.076425
Miscanthus vs Sorghum	0.0310754	0.0664476	0.467668
Miscanthus vs Sorghum	0.0171016	0.0719717	0.237616
Miscanthus vs Sorghum	0.0144743	0.041496	0.348811
Miscanthus vs Sorghum	0.0161996	0.0691386	0.234306
Miscanthus vs Sorghum	0.0350103	0.0614339	0.569885
Miscanthus vs Sorghum	0.0437759	0.130154	0.336338
Miscanthus vs Sorghum	0.0141586	0.0453949	0.311897
Miscanthus vs Sorghum	0.0260228	0.314188	0.0828257
Miscanthus vs Sorghum	0.0315026	0.0637238	0.494361
Miscanthus vs Sorghum	0.0270038	0.0432167	0.624845
Miscanthus vs Sorghum	0.0121722	0.0483249	0.251882
Miscanthus vs Sorghum	0.017044	0.293557	0.0580603
Miscanthus vs Sorghum	0.0159471	0.0802061	0.198827
Miscanthus vs Sorghum	0.00366759	0.0417	0.0879517
Miscanthus vs Sorghum	0.0288719	0.157787	0.182981
Miscanthus vs Sorghum	0.00786494	0.0212094	0.370824
Miscanthus vs Sorghum	0.00523543	0.0534472	0.0979551
Miscanthus vs Sorghum	0.0209035	0.0608466	0.343544
Miscanthus vs Sorghum	0.0134276	0.123556	0.108677
Miscanthus vs Sorghum	0.0598446	0.140613	0.425598
Miscanthus vs Sorghum	0.0229285	0.0614464	0.373147
Miscanthus vs Sorghum	0.0133315	0.130536	0.102129
Miscanthus vs Sorghum	0.119961	0.336201	0.356813
Miscanthus vs Sorghum	0.0366707	0.0949393	0.386255
Miscanthus vs Sorghum	0.112679	0.213672	0.527343
Miscanthus vs Sorghum	0.0530746	0.192398	0.275858
Miscanthus vs Sorghum	0.0238531	0.0896766	0.26599
Miscanthus vs Sorghum	0.0476629	0.38456	0.123941
Miscanthus vs Sorghum	0.0199884	0.0870987	0.229491
Miscanthus vs Sorghum	0.015597	0.0580177	0.268831
Miscanthus vs Sorghum	0.052467	0.215768	0.243164
Miscanthus vs Sorghum	0.0590323	0.0281966	2.09359
Miscanthus vs Sorghum	0.132183	0.218275	0.605582
Miscanthus vs Sorghum	0.0724427	0.160569	0.451163
Miscanthus vs Sorghum	0.0638972	0.176271	0.362494
Miscanthus vs Sorghum	0.037322	0.200088	0.186528
Miscanthus vs Sorghum	0.00655804	0.070944	0.0924397
Miscanthus vs Sorghum	0.0514204	0.0735403	0.699214
Miscanthus vs Sorghum	0.0049247	0.366038	0.0134541
Miscanthus vs Sorghum	0.0292174	0.142949	0.20439
Miscanthus vs Sorghum	0.0228045	0.080979	0.28161
Miscanthus vs Sorghum	0.00930465	0.132095	0.0704392
Miscanthus vs Sorghum	0.00333641	0.162287	0.0205587
Miscanthus vs Sorghum	0.015195	0.21607	0.0703242
Miscanthus vs Sorghum	0.0496386	0.0929269	0.534168
Miscanthus vs Sorghum	0.0409975	0.100895	0.406337
Miscanthus vs Sorghum	0.0351894	0.0463685	0.758907
Miscanthus vs Sorghum	0.0293669	0.0625506	0.469489
Miscanthus vs Sorghum	0.029111	0.0744786	0.390864
Miscanthus vs Sorghum	0.0398698	0.275279	0.144834
Miscanthus vs Sorghum	0.111135	0.342819	0.32418
Miscanthus vs Sorghum	0.00205891	0.14018	0.0146877
Miscanthus vs Sorghum	0.0136176	0.0756925	0.179907
Miscanthus vs Sorghum	0.0120818	0.0696803	0.173388
Miscanthus vs Sorghum	0.0167177	0.127799	0.130812
Miscanthus vs Sorghum	0.0123451	0.156093	0.0790884
Miscanthus vs Sorghum	0.00715017	0.0500399	0.142889
Miscanthus vs Sorghum	0.0183577	0.168314	0.109068
Miscanthus vs Sorghum	0.0274014	0.0569227	0.481379
Miscanthus vs Sorghum	0.0197798	0.0933882	0.211802
Miscanthus vs Sorghum	0.0218432	0.0713212	0.306265
Miscanthus vs Sorghum	0.0325176	0.24838	0.130919
Miscanthus vs Sorghum	0.027121	0.0952703	0.284674
Miscanthus vs Sorghum	0.0102627	0.0756011	0.135748
Miscanthus vs Sorghum	0.0174087	0.182249	0.0955218
Miscanthus vs Sorghum	0.0109893	0.235034	0.046756
Miscanthus vs Sorghum	0.0279004	0.0841609	0.331512
Miscanthus vs Sorghum	0.0681801	0.251474	0.271122
Miscanthus vs Sorghum	0.00428194	0.0744657	0.0575022
Miscanthus vs Sorghum	0.0167688	0.0805292	0.208233
Miscanthus vs Sorghum	0.0113817	0.0842997	0.135015
Miscanthus vs Sorghum	0.00506744	0.0400227	0.126614
Miscanthus vs Sorghum	0.0555304	0.144825	0.38343
Miscanthus vs Sorghum	0.0622899	0.270505	0.230272
Miscanthus vs Sorghum	0.0237622	0.273005	0.0870394
Miscanthus vs Sorghum	0.0269226	0.674832	0.0398952
Miscanthus vs Sorghum	0.0252213	0.263107	0.0958595
Miscanthus vs Sorghum	0.0220415	0.197205	0.11177
Miscanthus vs Sorghum	0.0148322	0.0675243	0.219657
Miscanthus vs Sorghum	0.0199234	0.260289	0.0765433
Miscanthus vs Sorghum	0.0613892	0.100604	0.610204
Miscanthus vs Sorghum	0.0163917	0.0700306	0.234064
Miscanthus vs Sorghum	0.0731355	0.237407	0.30806
Miscanthus vs Sorghum	0.239631	0.215843	1.11021
Miscanthus vs Sorghum	0.0225998	0.0763549	0.295984
Miscanthus vs Sorghum	0.0173795	0.0978325	0.177646
Miscanthus vs Sorghum	0.116657	0.228742	0.509997
Miscanthus vs Sorghum	0.219685	0.806501	0.272392
Miscanthus vs Sorghum	0.0350566	0.157755	0.222222
Miscanthus vs Sorghum	0.0308995	0.400777	0.077099
Miscanthus vs Sorghum	0.0124494	0.0659754	0.188698
Miscanthus vs Sorghum	0.0308652	0.0674337	0.457712
Miscanthus vs Sorghum	0.0205103	0.0927571	0.221118
Miscanthus vs Sorghum	0.0120291	0.0793768	0.151544
Miscanthus vs Sorghum	0.0453058	0.104567	0.43327
Miscanthus vs Sorghum	0.0739254	0.155024	0.476863
Miscanthus vs Sorghum	0.0246591	0.0430553	0.572732
Miscanthus vs Sorghum	0.0169813	0.0696029	0.243975
Miscanthus vs Sorghum	0.00596815	0.124315	0.0480081
Miscanthus vs Sorghum	0.0192824	0.07505	0.256927
Miscanthus vs Sorghum	0.0223733	0.258655	0.0864986
Miscanthus vs Sorghum	0.0477698	0.100604	0.474832
Miscanthus vs Sorghum	0.0588719	0.0702124	0.838483
Miscanthus vs Sorghum	0.0251975	0.083519	0.301698
Miscanthus vs Sorghum	0.0133924	0.0791749	0.16915
Miscanthus vs Sorghum	0.057252	0.174101	0.328843
Miscanthus vs Sorghum	0.110925	0.171324	0.647455
Miscanthus vs Sorghum	0.00243672	0.225159	0.0108222
Miscanthus vs Sorghum	0.0617031	0.248296	0.248506
Miscanthus vs Sorghum	0.0390033	0.148484	0.262677
Miscanthus vs Sorghum	0.0581531	0.169511	0.343063
Miscanthus vs Sorghum	0.115617	0.231351	0.499748
Miscanthus vs Sorghum	0.074234	0.150294	0.493926
Miscanthus vs Sorghum	0.0298694	0.28349	0.105363
Miscanthus vs Sorghum	0.0647901	0.283612	0.228446
Miscanthus vs Sorghum	0.00296146	0.0851719	0.0347704
Miscanthus vs Sorghum	0.0411924	0.219016	0.18808
Miscanthus vs Sorghum	0.0194785	0.0726897	0.267967
Miscanthus vs Sorghum	0.0190285	0.0684405	0.27803
Miscanthus vs Sorghum	0.0326138	0.0755829	0.431497
Miscanthus vs Sorghum	0.0477614	0.143191	0.333551
Miscanthus vs Sorghum	0.00909687	0.0372976	0.2439
Miscanthus vs Sorghum	0.0210731	0.0785995	0.268107
Miscanthus vs Sorghum	0.0292186	0.100512	0.290698
Miscanthus vs Sorghum	0.00576103	0.0612239	0.0940977
Miscanthus vs Sorghum	0.0100707	0.0615094	0.163726
Miscanthus vs Sorghum	0.0154853	0.114504	0.135238
Miscanthus vs Sorghum	0.0306417	0.228387	0.134165
Miscanthus vs Sorghum	0.0193308	0.14427	0.133991
Miscanthus vs Sorghum	0.0127434	0.0363256	0.35081
Miscanthus vs Sorghum	0.0249577	0.276945	0.0901179
Miscanthus vs Sorghum	0.627214	2.13112	0.294312
Miscanthus vs Sorghum	0.00794069	0.0799464	0.0993251
Miscanthus vs Sorghum	0.0349636	0.114418	0.305577
Miscanthus vs Sorghum	0.0133248	0.0890157	0.149691
Miscanthus vs Sorghum	0.0390394	0.289338	0.134926
Miscanthus vs Sorghum	0.0285864	0.277004	0.103199
Miscanthus vs Sorghum	0.0295487	0.125363	0.235705
Miscanthus vs Sorghum	0.0822563	0.402209	0.204511
Miscanthus vs Sorghum	0.0241192	0.229554	0.10507
Miscanthus vs Sorghum	0.0386874	0.249882	0.154823
Miscanthus vs Sorghum	0.181256	0.247853	0.731305
Miscanthus vs Sorghum	0.0130524	0.165342	0.0789414
Miscanthus vs Sorghum	0.0208808	0.186683	0.111851
Miscanthus vs Sorghum	0.122891	0.250355	0.490867
Miscanthus vs Sorghum	0.0402297	0.0971965	0.413901
Miscanthus vs Sorghum	0.018939	0.246452	0.0768464
Miscanthus vs Sorghum	0.0183747	0.0734182	0.250274
Miscanthus vs Sorghum	0.0103299	0.0521678	0.198013
Miscanthus vs Sorghum	0.0166262	0.0675118	0.246271
Miscanthus vs Sorghum	0.019648	0.0687787	0.285671
Miscanthus vs Sorghum	0.00308633	0.161262	0.0191386
Miscanthus vs Sorghum	0.23143	0.44248	0.523029
Miscanthus vs Sorghum	0.0140938	0.135957	0.103664
Miscanthus vs Sorghum	0.0127099	0.0810501	0.156816
Miscanthus vs Sorghum	0.00701156	0.230624	0.0304026
Miscanthus vs Sorghum	0.0284478	0.0612179	0.464698
Miscanthus vs Sorghum	0.0157765	0.113804	0.138629
Miscanthus vs Sorghum	0.00510572	0.0485178	0.105234
Miscanthus vs Sorghum	0.041872	0.253905	0.164912
Miscanthus vs Sorghum	0.0200837	0.0807863	0.248603
Miscanthus vs Sorghum	0.00804844	0.0903966	0.0890348
Miscanthus vs Sorghum	0.0371908	0.0901942	0.412341
Miscanthus vs Sorghum	0.00776562	0.0716867	0.108327
Miscanthus vs Sorghum	0.017122	0.767264	0.0223157
Miscanthus vs Sorghum	0.0240081	0.108265	0.221753
Miscanthus vs Sorghum	0.0310073	0.0809514	0.383036
Miscanthus vs Sorghum	0.0222693	0.10541	0.211264
Miscanthus vs Sorghum	0.0551028	0.139494	0.39502
Miscanthus vs Sorghum	0.0494606	0.07316	0.676061
Miscanthus vs Sorghum	0.0655517	0.0828655	0.791062
Miscanthus vs Sorghum	0.0791628	0.177693	0.445503
Miscanthus vs Sorghum	0.0237588	0.0394708	0.601934
Miscanthus vs Sorghum	0.00386462	0.0996354	0.0387876
Miscanthus vs Sorghum	0.0313521	0.12544	0.249937
Miscanthus vs Sorghum	0.0083755	0.123305	0.0679252
Miscanthus vs Sorghum	0.181695	0.307153	0.591545
Miscanthus vs Sorghum	0.0125548	0.2585	0.0485679
Miscanthus vs Sorghum	0.00860261	0.113942	0.0754996
Miscanthus vs Sorghum	0.0198037	0.0636857	0.31096
Miscanthus vs Sorghum	0.0360784	0.110758	0.32574
Miscanthus vs Sorghum	0.117234	0.487136	0.240659
Miscanthus vs Sorghum	0.0356613	0.213848	0.16676
Miscanthus vs Sorghum	0.038007	0.138878	0.273672
Miscanthus vs Sorghum	0.399992	1.77447	0.225415
Miscanthus vs Sorghum	0.0243286	0.228617	0.106416
Miscanthus vs Sorghum	0.0351166	0.0616531	0.569583
Miscanthus vs Sorghum	0.028307	0.186414	0.15185
Miscanthus vs Sorghum	0.060409	0.219592	0.275097
Miscanthus vs Sorghum	0.00343311	0.0913279	0.037591
Miscanthus vs Sorghum	0.0382782	0.396664	0.0965004
Miscanthus vs Sorghum	0.029808	0.0996759	0.299049
Miscanthus vs Sorghum	0.00900916	0.0656311	0.13727
Miscanthus vs Sorghum	0.0285678	0.111032	0.257293
Miscanthus vs Sorghum	0.0188585	0.0663854	0.284077
Miscanthus vs Sorghum	0.020724	0.0780504	0.26552
Miscanthus vs Sorghum	0.0338489	0.545228	0.062082
Miscanthus vs Sorghum	0.020275	0.105181	0.192762
Miscanthus vs Sorghum	0.0250439	0.107834	0.232244
Miscanthus vs Sorghum	0.0263472	0.0826748	0.318685
Miscanthus vs Sorghum	0.0673733	0.269128	0.250339
Miscanthus vs Sorghum	0.0142854	0.132709	0.107645
Miscanthus vs Sorghum	0.00905536	0.0665696	0.136029
Miscanthus vs Sorghum	0.00744771	0.349954	0.021282
Miscanthus vs Sorghum	0.0303504	0.164441	0.184567
Miscanthus vs Sorghum	0.0145204	0.0621839	0.233507
Miscanthus vs Sorghum	0.0194287	0.119097	0.163133
Miscanthus vs Sorghum	0.0143725	0.0692065	0.207676
Miscanthus vs Sorghum	0.0126703	0.105698	0.119873
Miscanthus vs Sorghum	0.0731016	0.169734	0.430683
Miscanthus vs Sorghum	0.0358431	0.179557	0.19962
Miscanthus vs Sorghum	0.0157783	0.0698395	0.225922
Miscanthus vs Sorghum	0.259027	1.05593	0.245307
Miscanthus vs Sorghum	0.0288247	0.146743	0.196429
Miscanthus vs Sorghum	0.039635	0.0973619	0.40709
Miscanthus vs Sorghum	0.202451	0.55168	0.366971
Miscanthus vs Sorghum	0.0193688	0.236495	0.0818991
Miscanthus vs Sorghum	0.0243829	0.191716	0.127183
Miscanthus vs Sorghum	0.0183154	0.181538	0.10089
Miscanthus vs Sorghum	0.0404898	0.182719	0.221596
Miscanthus vs Sorghum	0.0229083	0.096447	0.237522
Miscanthus vs Sorghum	0.00863273	0.0763208	0.113111
Miscanthus vs Sorghum	0.0150092	0.241503	0.062149
Miscanthus vs Sorghum	0.037386	0.292624	0.127761
Miscanthus vs Sorghum	0.036426	0.22978	0.158526
Miscanthus vs Sorghum	0.0479077	0.27152	0.176443
Miscanthus vs Sorghum	0.0773652	0.0861148	0.898397
Miscanthus vs Sorghum	0.0186604	0.0731749	0.255011
Miscanthus vs Sorghum	0.00952393	0.0524788	0.181481
Miscanthus vs Sorghum	0.0306176	0.0929089	0.329545
Miscanthus vs Sorghum	0.133713	0.222902	0.599874
Miscanthus vs Sorghum	0.0110369	0.119823	0.0921104
Miscanthus vs Sorghum	0.128391	0.245023	0.523994
Miscanthus vs Sorghum	0.0149611	0.059819	0.250106
Miscanthus vs Sorghum	0.0188888	0.237982	0.0793708
Miscanthus vs Sorghum	0.0344143	0.355482	0.0968102
Miscanthus vs Sorghum	0.0304346	0.0800108	0.380382
Miscanthus vs Sorghum	0.0296968	0.0553766	0.53627
Miscanthus vs Sorghum	0.0151282	0.0735665	0.205639
Miscanthus vs Sorghum	0.0136444	0.0632862	0.215598
Miscanthus vs Sorghum	0.0140002	0.037396	0.374377
Miscanthus vs Sorghum	0.0293965	0.217642	0.135068
Miscanthus vs Sorghum	0.0321613	0.134883	0.238438
Miscanthus vs Sorghum	0.0211258	0.047407	0.445626
Miscanthus vs Sorghum	0.0129634	0.0566315	0.228908
Miscanthus vs Sorghum	0.0402103	0.0860347	0.467373
Miscanthus vs Sorghum	0.0420785	0.0788941	0.533355
Miscanthus vs Sorghum	0.344256	0.378397	0.909775
Miscanthus vs Sorghum	0.0896136	0.194237	0.461363
Miscanthus vs Sorghum	0.0156686	0.171673	0.0912698
Miscanthus vs Sorghum	0.00411868	0.0820152	0.0502185
Miscanthus vs Sorghum	0.00859561	0.0680616	0.126292
Miscanthus vs Sorghum	0.0177827	0.0445387	0.399264
Miscanthus vs Sorghum	0.0200048	0.0556612	0.359404
Miscanthus vs Sorghum	0.0101466	0.0752012	0.134925
Miscanthus vs Sorghum	0.00875406	0.0744881	0.117523
Miscanthus vs Sorghum	0.0215216	0.138797	0.155058
Miscanthus vs Sorghum	0.0695277	0.324376	0.214343
Miscanthus vs Sorghum	0.00993259	0.0771983	0.128663
Miscanthus vs Sorghum	0.0404031	0.139602	0.289416
Miscanthus vs Sorghum	0.018356	0.0564214	0.325338
Miscanthus vs Sorghum	0.0662464	0.162157	0.408533
Miscanthus vs Sorghum	0.0307429	0.0986411	0.311664
Miscanthus vs Sorghum	0.0115562	0.0933983	0.12373
Miscanthus vs Sorghum	0.0147499	0.0926125	0.159265
Miscanthus vs Sorghum	0.0250203	0.102826	0.243327
Miscanthus vs Sorghum	0.0182293	0.0715285	0.254854
Miscanthus vs Sorghum	0.0740466	0.280304	0.264165
Miscanthus vs Sorghum	0.0272404	0.1068	0.25506
Miscanthus vs Sorghum	0.0276531	0.11469	0.241112
Miscanthus vs Sorghum	0.00899557	0.0848171	0.106058
Miscanthus vs Sorghum	0.0294789	0.0767203	0.384238
Miscanthus vs Sorghum	0.0278526	0.166125	0.16766
Miscanthus vs Sorghum	0.00987259	0.0756562	0.130493
Miscanthus vs Sorghum	0.018616	0.0827817	0.224881
Miscanthus vs Sorghum	0.060505	0.204604	0.295718
Miscanthus vs Sorghum	0.121803	0.256876	0.474171
Miscanthus vs Sorghum	0.0242649	0.251494	0.0964829
Miscanthus vs Sorghum	0.0253784	0.0763003	0.332612
Miscanthus vs Sorghum	0.0718469	0.19149	0.375199
Miscanthus vs Sorghum	0.0112003	0.0656254	0.17067
Miscanthus vs Sorghum	0.02002	0.282908	0.0707649
Miscanthus vs Sorghum	0.0101075	0.135645	0.074514
Miscanthus vs Sorghum	0.0341388	0.0991809	0.344207
Miscanthus vs Sorghum	0.00989996	0.06835	0.144842
Miscanthus vs Sorghum	0.0164307	0.160789	0.102188
Miscanthus vs Sorghum	0.0524764	0.0278434	1.8847
Miscanthus vs Sorghum	0.0231591	0.0510167	0.453951
Miscanthus vs Sorghum	0.012296	0.0493935	0.248939
Miscanthus vs Sorghum	0.00946225	0.0332089	0.284932
Miscanthus vs Sorghum	0.0243116	0.0949364	0.256083
Miscanthus vs Sorghum	0.0277241	0.0756829	0.366319
Miscanthus vs Sorghum	0.0071165	0.222878	0.03193
Miscanthus vs Sorghum	0.0315435	0.0736027	0.428565
Miscanthus vs Sorghum	0.00694367	0.417815	0.016619
Miscanthus vs Sorghum	0.0219719	0.0589076	0.372989
Miscanthus vs Sorghum	0.0915039	0.166952	0.548086
Miscanthus vs Sorghum	0.00338278	0.147978	0.0228601
Miscanthus vs Sorghum	0.00550049	0.0572109	0.096144
Miscanthus vs Sorghum	0.0120325	0.0590225	0.203864
Miscanthus vs Sorghum	0.156682	0.19306	0.811568
Miscanthus vs Sorghum	0.00525985	0.293703	0.0179087
Miscanthus vs Sorghum	0.00242882	0.0513287	0.047319
Miscanthus vs Sorghum	0.00762009	0.196903	0.0386998
Miscanthus vs Sorghum	0.00891437	0.0545814	0.163323
Miscanthus vs Sorghum	0.0293361	0.160627	0.182635
Miscanthus vs Sorghum	0.0177179	0.0475472	0.372638
Miscanthus vs Sorghum	0.0266052	0.150395	0.176902
Miscanthus vs Sorghum	0.0129186	0.189259	0.0682588
Miscanthus vs Sorghum	0.0280337	0.0722471	0.388025
Miscanthus vs Sorghum	0.0250305	0.0737075	0.339592
Miscanthus vs Sorghum	0.010837	0.0544765	0.19893
Miscanthus vs Sorghum	0.0283412	0.0606477	0.467308
Miscanthus vs Sorghum	0.0253623	0.0952083	0.266387
Miscanthus vs Sorghum	0.0835424	0.210995	0.395944
Miscanthus vs Sorghum	0.0159273	0.0591001	0.269497
Miscanthus vs Sorghum	0.0389753	0.140128	0.278141
Miscanthus vs Sorghum	0.0649237	0.340623	0.190603
Miscanthus vs Sorghum	0.0750284	0.11499	0.652478
Miscanthus vs Sorghum	0.0637929	0.165124	0.386333
Miscanthus vs Sorghum	0.0367246	0.193468	0.189823
Miscanthus vs Sorghum	0.0430212	0.170821	0.251849
Miscanthus vs Sorghum	0.0313375	0.368585	0.085021
Miscanthus vs Sorghum	0.0170781	0.193641	0.0881948
Miscanthus vs Sorghum	0.00507019	0.0537249	0.0943732
Miscanthus vs Sorghum	4.88968e-05	0.0488968	0.001
Miscanthus vs Sorghum	0.0622277	0.176015	0.353537
Miscanthus vs Sorghum	0.0461727	0.0824923	0.559721
Miscanthus vs Sorghum	0.0256392	0.208394	0.123032
Miscanthus vs Sorghum	0.00239443	0.207291	0.011551
Miscanthus vs Sorghum	0.029661	0.324663	0.0913593
Miscanthus vs Sorghum	0.0194636	0.168397	0.115582
Miscanthus vs Sorghum	0.0478875	0.241313	0.198446
Miscanthus vs Sorghum	0.0112389	0.0833465	0.134846
Miscanthus vs Sorghum	0.0281356	0.111809	0.251641
Miscanthus vs Sorghum	0.049858	0.502768	0.099167
Miscanthus vs Sorghum	0.0104928	0.062919	0.166766
Miscanthus vs Sorghum	0.148657	0.232968	0.638103
Miscanthus vs Sorghum	0.00853876	0.108729	0.0785324
Miscanthus vs Sorghum	0.0966053	0.330289	0.292487
Miscanthus vs Sorghum	0.00748171	0.222401	0.0336407
Miscanthus vs Sorghum	0.00571892	0.170297	0.0335821
Miscanthus vs Sorghum	0.0189583	0.0305483	0.620601
Miscanthus vs Sorghum	0.0285047	0.0781929	0.364543
Miscanthus vs Sorghum	0.0320692	0.0966062	0.331958
Miscanthus vs Sorghum	0.00121516	0.0223961	0.0542577
Miscanthus vs Sorghum	0.022134	0.0721213	0.306899
Miscanthus vs Sorghum	0.167691	0.380531	0.440675
Miscanthus vs Sorghum	0.0474553	0.181078	0.262071
Miscanthus vs Sorghum	0.156748	0.200135	0.783215
Miscanthus vs Sorghum	0.0150219	0.241161	0.0622901
Miscanthus vs Sorghum	0.0379473	0.186447	0.203529
Miscanthus vs Sorghum	0.0267647	0.0972659	0.27517
Miscanthus vs Sorghum	0.057395	0.415737	0.138056
Miscanthus vs Sorghum	0.0272048	0.113735	0.239194
Miscanthus vs Sorghum	0.0748369	0.221706	0.33755
Miscanthus vs Sorghum	0.0161895	0.296415	0.0546176
Miscanthus vs Sorghum	0.0470203	0.311212	0.151088
Miscanthus vs Sorghum	0.0328228	0.171088	0.191847
Miscanthus vs Sorghum	0.0599958	0.039136	1.53301
Miscanthus vs Sorghum	0.090837	0.117969	0.770007
Miscanthus vs Sorghum	0.667534	1.58175	0.422023
Miscanthus vs Sorghum	0.0407519	0.228233	0.178554
Miscanthus vs Sorghum	0.0474531	0.0764609	0.620619
Miscanthus vs Sorghum	0.0179904	0.0377214	0.476928
Miscanthus vs Sorghum	0.0132358	0.15904	0.083223
Miscanthus vs Sorghum	0.0241676	0.0464312	0.520504
Miscanthus vs Sorghum	0.0197109	0.0493875	0.399108
Miscanthus vs Sorghum	0.00795284	0.0612201	0.129906
Miscanthus vs Sorghum	0.0228169	0.0442358	0.515801
Miscanthus vs Sorghum	0.0111456	0.110936	0.100469
Miscanthus vs Sorghum	0.0317839	0.109099	0.291332
Miscanthus vs Sorghum	0.0153344	0.0734369	0.208811
Miscanthus vs Sorghum	0.00821213	0.0799468	0.10272
Miscanthus vs Sorghum	0.0277138	0.108906	0.254474
Miscanthus vs Sorghum	0.0102252	0.114762	0.0891
Miscanthus vs Sorghum	0.0348202	0.0951507	0.365947
Miscanthus vs Sorghum	0.00623985	0.292494	0.0213333
Miscanthus vs Sorghum	0.0215303	0.0475068	0.453205
Miscanthus vs Sorghum	0.0114026	0.0632796	0.180194
Miscanthus vs Sorghum	0.0101312	0.19413	0.0521875
Miscanthus vs Sorghum	0.00184344	0.113067	0.016304
Miscanthus vs Sorghum	0.726531	0.785857	0.924507
Miscanthus vs Sorghum	0.0556235	0.148103	0.375573
Miscanthus vs Sorghum	0.0398725	0.128158	0.311119
Miscanthus vs Sorghum	0.00971901	0.1248	0.0778765
Miscanthus vs Sorghum	0.0269832	0.365346	0.0738566
Miscanthus vs Sorghum	0.0089344	0.0707993	0.126193
Miscanthus vs Sorghum	0.0216798	0.0897299	0.241611
Miscanthus vs Sorghum	0.0102283	0.0951564	0.107489
Miscanthus vs Sorghum	0.00759441	0.0680946	0.111527
Miscanthus vs Sorghum	0.00857587	0.0504575	0.169962
Miscanthus vs Sorghum	0.0276216	0.075964	0.363615
Miscanthus vs Sorghum	0.0640656	0.10594	0.604736
Miscanthus vs Sorghum	0.0190952	0.0758374	0.251791
Miscanthus vs Sorghum	0.0318526	0.248582	0.128137
Miscanthus vs Sorghum	0.0431203	0.201638	0.21385
Miscanthus vs Sorghum	0.0624875	0.113844	0.548888
Miscanthus vs Sorghum	0.0222615	0.0849024	0.262201
Miscanthus vs Sorghum	0.043821	0.396598	0.110492
Miscanthus vs Sorghum	0.0533129	0.222061	0.240083
Miscanthus vs Sorghum	0.0350866	0.300229	0.116866
Miscanthus vs Sorghum	0.0367973	0.171112	0.215048
Miscanthus vs Sorghum	0.0472512	0.202024	0.233889
Miscanthus vs Sorghum	0.133568	0.231249	0.577592
Miscanthus vs Sorghum	0.00683117	0.260718	0.0262014
Miscanthus vs Sorghum	0.227492	0.732861	0.310417
Miscanthus vs Sorghum	0.0249942	0.210905	0.118509
Miscanthus vs Sorghum	0.0892758	0.176241	0.506555
Miscanthus vs Sorghum	0.0650886	0.207759	0.313289
Miscanthus vs Sorghum	0.0938634	0.215023	0.436526
Miscanthus vs Sorghum	0.126609	0.184029	0.687984
Miscanthus vs Sorghum	0.0113597	0.0860697	0.131982
Miscanthus vs Sorghum	0.00214268	0.18795	0.0114003
Miscanthus vs Sorghum	0.0622607	0.254461	0.244677
Miscanthus vs Sorghum	0.0411732	0.0953157	0.431967
Miscanthus vs Sorghum	0.0615951	0.243672	0.252779
Miscanthus vs Sorghum	0.0176073	0.0974353	0.180708
Miscanthus vs Sorghum	0.00797651	0.0725901	0.109884
Miscanthus vs Sorghum	0.028216	0.0489588	0.576322
Miscanthus vs Sorghum	0.0134546	0.0549621	0.244798
Miscanthus vs Sorghum	0.0138029	0.0759965	0.181625
Miscanthus vs Sorghum	0.0719179	0.0377818	1.90351
Miscanthus vs Sorghum	0.00842945	0.109765	0.0767954
Miscanthus vs Sorghum	0.0181281	0.125004	0.14502
Miscanthus vs Sorghum	0.00440832	0.0688572	0.0640211
Miscanthus vs Sorghum	0.0109477	0.0917953	0.119262
Miscanthus vs Sorghum	0.0285973	0.0741163	0.385843
Miscanthus vs Sorghum	0.0126954	0.0524433	0.242079
Miscanthus vs Sorghum	0.0103397	0.114754	0.0901028
Miscanthus vs Sorghum	0.0382525	0.219779	0.17405
Miscanthus vs Sorghum	0.154046	0.111301	1.38404
Miscanthus vs Sorghum	0.0372264	0.136887	0.27195
Miscanthus vs Sorghum	0.102127	0.163321	0.625314
Miscanthus vs Sorghum	0.0122891	0.100121	0.122742
Miscanthus vs Sorghum	0.00759489	0.124291	0.0611056
Miscanthus vs Sorghum	0.0119116	0.0615412	0.193554
Miscanthus vs Sorghum	0.0445463	0.135281	0.329287
Miscanthus vs Sorghum	0.0146667	0.150891	0.0972007
Miscanthus vs Sorghum	0.0703143	0.242133	0.290396
Miscanthus vs Sorghum	0.0096216	0.0933099	0.103114
Miscanthus vs Sorghum	0.00171443	0.0700799	0.0244639
Miscanthus vs Sorghum	0.087364	0.145626	0.599922
Miscanthus vs Sorghum	0.0236587	0.183274	0.12909
Miscanthus vs Sorghum	0.0101133	0.0804779	0.125665
Miscanthus vs Sorghum	0.0107322	0.0532901	0.201393
Miscanthus vs Sorghum	0.0265303	0.0811333	0.326997
Miscanthus vs Sorghum	0.049835	0.202223	0.246437
Miscanthus vs Sorghum	0.000560353	0.116449	0.00481198
Miscanthus vs Sorghum	0.0432084	0.347725	0.12426
Miscanthus vs Sorghum	0.0714583	0.134003	0.53326
Miscanthus vs Sorghum	0.148589	0.345456	0.430123
Miscanthus vs Sorghum	0.0107296	0.0697155	0.153906
Miscanthus vs Sorghum	0.0175663	0.0689929	0.25461
Miscanthus vs Sorghum	0.0122515	0.187342	0.0653965
Miscanthus vs Sorghum	0.0641713	0.0718351	0.893315
Miscanthus vs Sorghum	0.0467798	0.148922	0.314124
Miscanthus vs Sorghum	0.0938255	0.424928	0.220804
Miscanthus vs Sorghum	0.0398035	0.195775	0.203313
Miscanthus vs Sorghum	0.0117335	0.127934	0.0917148
Miscanthus vs Sorghum	0.0190721	0.0501712	0.38014
Miscanthus vs Sorghum	3.86041e-05	0.0386041	0.001
Miscanthus vs Sorghum	0.0433565	0.153546	0.282368
Miscanthus vs Sorghum	0.0114865	0.0829729	0.138437
Miscanthus vs Sorghum	0.0864407	0.173688	0.497677
Miscanthus vs Sorghum	0.0188739	0.063705	0.29627
Miscanthus vs Sorghum	0.0445328	0.070982	0.627382
Miscanthus vs Sorghum	0.022229	0.071481	0.310978
Miscanthus vs Sorghum	0.00369041	0.0521306	0.0707916
Miscanthus vs Sorghum	0.0390377	0.0537696	0.726019
Miscanthus vs Sorghum	0.00825284	0.0489373	0.168641
Miscanthus vs Sorghum	0.0120912	0.0428129	0.28242
Miscanthus vs Sorghum	0.0115324	0.271513	0.0424746
Miscanthus vs Sorghum	0.0396892	0.0790851	0.501855
Miscanthus vs Sorghum	0.0213006	0.0651009	0.327194
Miscanthus vs Sorghum	0.021198	0.196026	0.108139
Miscanthus vs Sorghum	0.00977964	0.269238	0.0363234
Miscanthus vs Sorghum	0.0238626	0.129671	0.184024
Miscanthus vs Sorghum	0.0330586	0.0952145	0.347201
Miscanthus vs Sorghum	0.0673749	0.322294	0.209048
Miscanthus vs Sorghum	0.200315	0.673122	0.297591
Miscanthus vs Sorghum	0.00772549	0.50477	0.015305
Miscanthus vs Sorghum	0.00695329	0.0720977	0.0964426
Miscanthus vs Sorghum	0.00230936	0.126962	0.0181893
Miscanthus vs Sorghum	0.0326429	0.0447438	0.729553
Miscanthus vs Sorghum	0.0224965	0.0773658	0.290781
Miscanthus vs Sorghum	0.01646	0.107248	0.153476
Miscanthus vs Sorghum	0.0391142	0.197735	0.197811
Miscanthus vs Sorghum	0.0406208	0.114737	0.354033
Miscanthus vs Sorghum	0.0361806	0.0766375	0.4721
Miscanthus vs Sorghum	0.0750241	0.147114	0.509973
Miscanthus vs Sorghum	0.0732512	0.326779	0.224162
Miscanthus vs Sorghum	0.0409186	0.151293	0.27046
Miscanthus vs Sorghum	0.00461765	0.0755242	0.0611413
Miscanthus vs Sorghum	0.00605479	0.162917	0.0371649
Miscanthus vs Sorghum	0.017674	0.0573306	0.308282
Miscanthus vs Sorghum	0.059767	0.116486	0.513083
Miscanthus vs Sorghum	0.128477	0.279748	0.45926
Miscanthus vs Sorghum	0.0259896	0.116846	0.222425
Miscanthus vs Sorghum	0.0085433	0.13044	0.0654958
Miscanthus vs Sorghum	0.0388096	0.0763494	0.508316
Miscanthus vs Sorghum	0.018677	0.117214	0.159341
Miscanthus vs Sorghum	0.022016	0.185176	0.118892
Miscanthus vs Sorghum	0.00712162	0.152341	0.0467479
Miscanthus vs Sorghum	0.0269259	0.120727	0.223031
Miscanthus vs Sorghum	0.039918	0.190012	0.210082
Miscanthus vs Sorghum	0.057431	0.290568	0.197651
Miscanthus vs Sorghum	0.0556553	0.13545	0.410892
Miscanthus vs Sorghum	0.0132802	0.163864	0.0810439
Miscanthus vs Sorghum	0.0115427	0.0672621	0.171607
Miscanthus vs Sorghum	0.00501442	0.082045	0.0611179
Miscanthus vs Sorghum	0.0550635	0.0995127	0.553331
Miscanthus vs Sorghum	0.0335223	0.143802	0.233114
Miscanthus vs Sorghum	0.0126689	0.104592	0.121126
Miscanthus vs Sorghum	0.0170436	0.105251	0.161933
Miscanthus vs Sorghum	0.0428522	0.470567	0.091065
Miscanthus vs Sorghum	0.0265878	0.0563522	0.471815
Miscanthus vs Sorghum	0.0136173	0.336311	0.0404901
Miscanthus vs Sorghum	0.0712401	0.180148	0.395453
Miscanthus vs Sorghum	0.0842352	0.113608	0.741455
Miscanthus vs Sorghum	0.0274711	0.0700794	0.392
Miscanthus vs Sorghum	0.000596323	0.0501231	0.0118972
Miscanthus vs Sorghum	0.0172843	0.0394456	0.438182
Miscanthus vs Sorghum	0.0283468	0.0726126	0.390385
Miscanthus vs Sorghum	0.0150294	0.190949	0.0787089
Miscanthus vs Sorghum	0.0274946	0.118859	0.231321
Miscanthus vs Sorghum	0.0288996	0.0890441	0.324553
Miscanthus vs Sorghum	0.100197	0.208962	0.479498
Miscanthus vs Sorghum	0.0196941	0.0702212	0.280459
Miscanthus vs Sorghum	0.0184138	0.0625454	0.294406
Miscanthus vs Sorghum	0.0387002	0.0815879	0.474338
Miscanthus vs Sorghum	0.0384269	0.518577	0.0741008
Miscanthus vs Sorghum	0.0501085	0.251992	0.198849
Miscanthus vs Sorghum	0.0175937	0.0740341	0.237643
Miscanthus vs Sorghum	0.0147374	0.110697	0.133133
Miscanthus vs Sorghum	0.0181639	0.0853275	0.212873
Miscanthus vs Sorghum	0.177358	0.295454	0.600289
Miscanthus vs Sorghum	0.0256235	0.131084	0.195475
Miscanthus vs Sorghum	0.0403146	0.105094	0.383605
Miscanthus vs Sorghum	0.00800438	0.0639434	0.125179
Miscanthus vs Sorghum	0.0223238	0.0480357	0.464733
Miscanthus vs Sorghum	0.0194539	0.164278	0.118421
Miscanthus vs Sorghum	0.0229799	0.117327	0.195862
Miscanthus vs Sorghum	0.0311127	0.222653	0.139736
Miscanthus vs Sorghum	0.00702384	0.162216	0.0432993
Miscanthus vs Sorghum	0.0249213	0.0479746	0.519468
Miscanthus vs Sorghum	0.0151649	0.0931946	0.162723
Miscanthus vs Sorghum	0.0158605	0.285633	0.0555274
Miscanthus vs Sorghum	0.0425208	0.226544	0.187693
Miscanthus vs Sorghum	0.00318321	0.224814	0.0141593
Miscanthus vs Sorghum	0.00930195	0.28689	0.0324234
Miscanthus vs Sorghum	0.0400856	0.249048	0.160955
Miscanthus vs Sorghum	0.0703681	0.127396	0.552357
Miscanthus vs Sorghum	0.0187189	0.101487	0.184447
Miscanthus vs Sorghum	0.0190308	0.0735197	0.258852
Miscanthus vs Sorghum	0.0562735	0.0678097	0.829873
Miscanthus vs Sorghum	0.0187579	0.0652428	0.287509
Miscanthus vs Sorghum	0.233523	0.494122	0.472601
Miscanthus vs Sorghum	0.0610523	0.102081	0.598075
Miscanthus vs Sorghum	0.0329709	0.121004	0.272479
Miscanthus vs Sorghum	0.0335714	0.0907966	0.369743
Miscanthus vs Sorghum	0.166463	0.376571	0.44205
Miscanthus vs Sorghum	0.0129125	0.0824996	0.156516
Miscanthus vs Sorghum	0.0478601	0.471698	0.101463
Miscanthus vs Sorghum	0.0299627	0.753323	0.039774
Miscanthus vs Sorghum	0.0811535	0.338396	0.239818
Miscanthus vs Sorghum	0.00803968	0.0570054	0.141034
Miscanthus vs Sorghum	0.0527127	0.398471	0.132287
Miscanthus vs Sorghum	0.0224259	0.268926	0.0833904
Miscanthus vs Sorghum	0.351101	0.590255	0.59483
Miscanthus vs Sorghum	0.0272478	0.210071	0.129708
Miscanthus vs Sorghum	0.0548631	0.145201	0.377841
Miscanthus vs Sorghum	0.0375419	0.0930915	0.40328
Miscanthus vs Sorghum	0.00504583	0.0870619	0.0579568
Miscanthus vs Sorghum	0.0429709	0.0990805	0.433697
Miscanthus vs Sorghum	0.0249929	0.106246	0.235235
Miscanthus vs Sorghum	0.017827	0.26649	0.0668954
Miscanthus vs Sorghum	0.0157046	0.0395753	0.396828
Miscanthus vs Sorghum	0.0148285	0.13866	0.106942
Miscanthus vs Sorghum	0.029499	0.117562	0.250923
Miscanthus vs Sorghum	0.0312562	0.170232	0.183609
Miscanthus vs Sorghum	0.0114681	0.0810194	0.141548
Miscanthus vs Sorghum	0.145628	0.311968	0.466804
Miscanthus vs Sorghum	0.0332041	0.0774285	0.428836
Miscanthus vs Sorghum	0.0375987	0.238976	0.157333
Miscanthus vs Sorghum	0.0376018	0.0821701	0.45761
Miscanthus vs Sorghum	0.00771916	0.0534472	0.144426
Miscanthus vs Sorghum	0.00703794	0.113176	0.0621859
Miscanthus vs Sorghum	0.0530492	0.0738187	0.718642
Miscanthus vs Sorghum	0.0260416	0.0692243	0.376192
Miscanthus vs Sorghum	0.0186513	0.0432919	0.430827
Miscanthus vs Sorghum	0.271474	0.849036	0.319744
Miscanthus vs Sorghum	0.0498741	0.101006	0.493775
Miscanthus vs Sorghum	0.0268758	0.073067	0.367825
Miscanthus vs Sorghum	0.0293395	0.0533977	0.549452
Miscanthus vs Sorghum	0.0797982	0.450691	0.177057
Miscanthus vs Sorghum	0.0113622	0.160919	0.0706079
Miscanthus vs Sorghum	0.0196196	0.0935723	0.209673
Miscanthus vs Sorghum	0.0158802	0.0361477	0.439315
Miscanthus vs Sorghum	0.0117032	0.123877	0.0944746
Miscanthus vs Sorghum	0.0214603	0.0673337	0.318715
Miscanthus vs Sorghum	0.0163564	0.0780251	0.20963
Miscanthus vs Sorghum	0.01169	0.0286431	0.408127
Miscanthus vs Sorghum	0.0997195	0.0480879	2.07369
Miscanthus vs Sorghum	0.106173	0.184835	0.574419
Miscanthus vs Sorghum	0.0171634	0.0476013	0.360566
Miscanthus vs Sorghum	0.00843907	0.0765808	0.110198
Miscanthus vs Sorghum	0.00611346	0.0652161	0.0937416
Miscanthus vs Sorghum	0.0130154	0.0630305	0.206494
Miscanthus vs Sorghum	0.0306519	0.0960031	0.31928
Miscanthus vs Sorghum	0.0294	0.159712	0.184081
Miscanthus vs Sorghum	0.0272405	0.104506	0.26066
Miscanthus vs Sorghum	0.0294446	0.303444	0.0970349
Miscanthus vs Sorghum	0.175782	0.621929	0.28264
Miscanthus vs Sorghum	0.0564605	0.177799	0.317552
Miscanthus vs Sorghum	0.00966408	0.0699481	0.138161
Miscanthus vs Sorghum	0.00205144	0.0588561	0.0348553
Miscanthus vs Sorghum	0.0287787	0.0564018	0.510244
Miscanthus vs Sorghum	0.00321247	0.153937	0.0208688
Miscanthus vs Sorghum	0.0171122	0.0843563	0.202856
Miscanthus vs Sorghum	0.0083036	0.210931	0.0393665
Miscanthus vs Sorghum	0.00325592	0.162514	0.0200347
Miscanthus vs Sorghum	0.0116532	0.0760276	0.153276
Miscanthus vs Sorghum	0.0286649	0.276203	0.103782
Miscanthus vs Sorghum	0.0207473	0.117172	0.177067
Miscanthus vs Sorghum	0.0116008	0.192038	0.060409
Miscanthus vs Sorghum	0.0403169	0.234169	0.17217
Miscanthus vs Sorghum	0.0663003	0.0937831	0.706953
Miscanthus vs Sorghum	0.00728723	0.0353865	0.205932
Miscanthus vs Sorghum	0.0144195	0.0588188	0.24515
Miscanthus vs Sorghum	0.0152111	0.0642879	0.236609
Miscanthus vs Sorghum	0.0178378	0.0693136	0.257349
Miscanthus vs Sorghum	0.0637761	0.294801	0.216336
Miscanthus vs Sorghum	0.053744	0.135192	0.39754
Miscanthus vs Sorghum	0.0582369	0.289341	0.201274
Miscanthus vs Sorghum	0.0424702	0.213562	0.198866
Miscanthus vs Sorghum	0.0180245	0.447724	0.0402579
Miscanthus vs Sorghum	0.00700904	0.0977485	0.0717048
Miscanthus vs Sorghum	0.025288	0.0749948	0.337197
Miscanthus vs Sorghum	0.0224183	0.0786989	0.284861
Miscanthus vs Sorghum	0.0101861	0.26637	0.0382405
Miscanthus vs Sorghum	0.0668701	0.255669	0.261549
Miscanthus vs Sorghum	0.025951	0.26964	0.0962432
Miscanthus vs Sorghum	0.0849436	0.168179	0.505078
Miscanthus vs Sorghum	0.0827141	0.602544	0.137275
Miscanthus vs Sorghum	0.0282022	0.147461	0.191252
Miscanthus vs Sorghum	0.0317737	0.0441227	0.720121
Miscanthus vs Sorghum	0.0353649	0.240056	0.14732
Miscanthus vs Sorghum	0.0118521	0.0829793	0.142832
Miscanthus vs Sorghum	0.0777894	0.113742	0.683911
Miscanthus vs Sorghum	0.0316383	0.121843	0.259665
Miscanthus vs Sorghum	0.0201634	0.0942163	0.214012
Miscanthus vs Sorghum	0.0214567	0.283527	0.0756777
Miscanthus vs Sorghum	0.00551011	0.339825	0.0162145
Miscanthus vs Sorghum	0.0102063	0.061308	0.166476
Miscanthus vs Sorghum	0.0193719	0.210579	0.0919933
Miscanthus vs Sorghum	0.0169238	0.265435	0.0637585
Miscanthus vs Sorghum	0.11185	0.843479	0.132605
Miscanthus vs Sorghum	0.0473991	0.363791	0.130292
Miscanthus vs Sorghum	0.0128315	0.091461	0.140294
Miscanthus vs Sorghum	0.0389555	0.0846037	0.460446
Miscanthus vs Sorghum	0.0284891	0.183379	0.155356
Miscanthus vs Sorghum	0.0174508	0.0995559	0.175286
Miscanthus vs Sorghum	0.0370356	0.0985978	0.375623
Miscanthus vs Sorghum	0.0434845	0.0933013	0.466065
Miscanthus vs Sorghum	0.00312922	0.136634	0.0229022
Miscanthus vs Sorghum	0.0189475	0.0413917	0.457761
Miscanthus vs Sorghum	0.02762	0.0512914	0.538491
Miscanthus vs Sorghum	0.0124552	0.0974115	0.127861
Miscanthus vs Sorghum	0.00622124	0.258725	0.0240458
Miscanthus vs Sorghum	0.0339184	0.17699	0.19164
Miscanthus vs Sorghum	0.0380124	0.105545	0.360153
Miscanthus vs Sorghum	0.0167543	0.0964453	0.173719
Miscanthus vs Sorghum	0.00833085	0.0827695	0.100651
Miscanthus vs Sorghum	0.0370961	0.150938	0.245771
Miscanthus vs Sorghum	0.0340791	0.230993	0.147533
Miscanthus vs Sorghum	0.337308	0.553193	0.609748
Miscanthus vs Sorghum	0.0180029	0.0932622	0.193035
Miscanthus vs Sorghum	0.0273542	0.0884782	0.309163
Miscanthus vs Sorghum	0.0166352	0.197779	0.08411
Miscanthus vs Sorghum	0.0197948	0.0447099	0.442739
Miscanthus vs Sorghum	0.0204039	0.14326	0.142426
Miscanthus vs Sorghum	0.00727335	0.0786424	0.0924864
Miscanthus vs Sorghum	0.0300802	0.0503309	0.597648
Miscanthus vs Sorghum	0.0198429	0.106833	0.185737
Miscanthus vs Sorghum	0.00893985	0.0920976	0.0970693
Miscanthus vs Sorghum	0.0307327	0.131566	0.233592
Miscanthus vs Sorghum	0.0145432	0.190007	0.0765403
Miscanthus vs Sorghum	0.0155809	0.17878	0.0871513
Miscanthus vs Sorghum	0.0256565	0.0612652	0.418778
Miscanthus vs Sorghum	0.0323775	0.258908	0.125054
Miscanthus vs Sorghum	0.0229786	0.0617522	0.372109
Miscanthus vs Sorghum	0.0790789	0.176878	0.447083
Miscanthus vs Sorghum	0.0284027	0.400307	0.0709522
Miscanthus vs Sorghum	0.0436188	0.0630291	0.692042
Miscanthus vs Sorghum	0.00366219	0.0914041	0.040066
Miscanthus vs Sorghum	0.0522213	0.196139	0.266246
Miscanthus vs Sorghum	0.0056267	0.129718	0.0433764
Miscanthus vs Sorghum	0.0154967	0.0468281	0.330926
Miscanthus vs Sorghum	0.0146968	0.241185	0.0609358
Miscanthus vs Sorghum	0.0968952	0.228302	0.424416
Miscanthus vs Sorghum	0.00866782	0.0634588	0.13659
Miscanthus vs Sorghum	0.0638673	0.124117	0.514573
Miscanthus vs Sorghum	0.0120406	0.0674586	0.178489
Miscanthus vs Sorghum	0.0432022	0.0967962	0.446321
Miscanthus vs Sorghum	0.00735505	0.113988	0.0645248
Miscanthus vs Sorghum	0.0604192	0.311733	0.193817
Miscanthus vs Sorghum	0.0443706	0.197809	0.22431
Miscanthus vs Sorghum	0.0323539	0.108111	0.299265
Miscanthus vs Sorghum	0.00165599	0.191963	0.00862665
Miscanthus vs Sorghum	0.0340324	0.129878	0.262033
Miscanthus vs Sorghum	0.0123084	0.0764476	0.161004
Miscanthus vs Sorghum	0.0103577	0.0855328	0.121096
Miscanthus vs Sorghum	0.00829381	0.142979	0.0580074
Miscanthus vs Sorghum	0.10019	0.198435	0.504899
Miscanthus vs Sorghum	0.0109424	0.162423	0.0673694
Miscanthus vs Sorghum	0.0259659	0.0893119	0.290733
Miscanthus vs Sorghum	0.0282062	0.0762443	0.369945
Miscanthus vs Sorghum	0.013235	0.07292	0.1815
Miscanthus vs Sorghum	0.0378111	0.148965	0.253825
Miscanthus vs Sorghum	0.0154367	0.300843	0.0513114
Miscanthus vs Sorghum	0.0345026	0.158459	0.217739
Miscanthus vs Sorghum	0.0422251	0.126606	0.333517
Miscanthus vs Sorghum	0.00880173	0.122752	0.0717033
Miscanthus vs Sorghum	0.0091152	0.082316	0.110734
Miscanthus vs Sorghum	0.00621519	0.17629	0.0352555
Miscanthus vs Sorghum	0.0103512	0.31354	0.033014
Miscanthus vs Sorghum	0.0251428	0.08648	0.290735
Miscanthus vs Sorghum	0.00613431	0.185627	0.0330465
Miscanthus vs Sorghum	0.161201	0.424755	0.379514
Miscanthus vs Sorghum	0.125036	0.21687	0.57655
Miscanthus vs Sorghum	0.0120085	0.108328	0.110853
Miscanthus vs Sorghum	0.0028167	0.0619101	0.0454967
Miscanthus vs Sorghum	0.0857213	0.233173	0.36763
Miscanthus vs Sorghum	0.00425415	0.0478632	0.0888814
Miscanthus vs Sorghum	0.0109274	0.0382558	0.285641
Miscanthus vs Sorghum	0.0110832	0.188146	0.0589072
Miscanthus vs Sorghum	0.00337982	0.078574	0.0430145
Miscanthus vs Sorghum	0.00944442	0.072234	0.130748
Miscanthus vs Sorghum	0.0434631	0.0779052	0.557897
Miscanthus vs Sorghum	0.0640975	0.0755119	0.84884
Miscanthus vs Sorghum	0.0571361	0.15012	0.380603
Miscanthus vs Sorghum	0.0677047	0.169895	0.39851
Miscanthus vs Sorghum	0.161145	0.403015	0.399849
Miscanthus vs Sorghum	0.00879494	0.0620351	0.141774
Miscanthus vs Sorghum	0.00617226	0.07574	0.0814928
Miscanthus vs Sorghum	0.0174602	0.146858	0.118891
Miscanthus vs Sorghum	0.0196149	0.208998	0.093852
Miscanthus vs Sorghum	0.0212636	0.0416049	0.511084
Miscanthus vs Sorghum	0.0264811	0.0841187	0.314807
Miscanthus vs Sorghum	0.133607	0.167774	0.79635
Miscanthus vs Sorghum	0.0193912	0.0403371	0.48073
Miscanthus vs Sorghum	0.0229008	0.0940533	0.243487
Miscanthus vs Sorghum	0.0222639	0.0901704	0.24691
Miscanthus vs Sorghum	0.0597353	0.220726	0.270631
Miscanthus vs Sorghum	0.0446915	0.0715976	0.624203
Miscanthus vs Sorghum	0.0179151	0.0727567	0.246233
Miscanthus vs Sorghum	0.0703442	0.53398	0.131736
Miscanthus vs Sorghum	0.0325849	0.134017	0.24314
Miscanthus vs Sorghum	0.0113245	0.219617	0.051565
Miscanthus vs Sorghum	0.165495	0.764205	0.216559
Miscanthus vs Sorghum	0.05258	0.252362	0.208352
Miscanthus vs Sorghum	0.0200504	0.0679584	0.295039
Miscanthus vs Sorghum	0.0081929	0.0585778	0.139863
Miscanthus vs Sorghum	0.00275469	0.116253	0.0236957
Miscanthus vs Sorghum	0.0413392	0.172572	0.239548
Miscanthus vs Sorghum	0.0119942	0.0599642	0.200022
Miscanthus vs Sorghum	0.0513368	0.216659	0.236947
Miscanthus vs Sorghum	0.071883	0.165408	0.43458
Miscanthus vs Sorghum	0.108652	0.240868	0.451086
Miscanthus vs Sorghum	0.0573416	0.148233	0.386835
Miscanthus vs Sorghum	0.0277582	0.0626317	0.443197
Miscanthus vs Sorghum	0.0167315	0.0686966	0.243557
Miscanthus vs Sorghum	0.00930307	0.0555865	0.167362
Miscanthus vs Sorghum	0.0227483	0.0941624	0.241586
Miscanthus vs Sorghum	0.100328	0.161152	0.622566
Miscanthus vs Sorghum	0.026345	0.0520819	0.505837
Miscanthus vs Sorghum	0.0391289	0.341474	0.114588
Miscanthus vs Sorghum	0.0109553	0.0869274	0.126028
Miscanthus vs Sorghum	0.10668	0.401889	0.265446
Miscanthus vs Sorghum	0.00683483	0.0591898	0.115473
Miscanthus vs Sorghum	0.00833519	0.0886476	0.0940261
Miscanthus vs Sorghum	0.0379199	0.10383	0.365211
Miscanthus vs Sorghum	0.0216801	0.119283	0.181753
Miscanthus vs Sorghum	0.0141228	0.111953	0.126149
Miscanthus vs Sorghum	0.0196526	0.0745212	0.263718
Miscanthus vs Sorghum	0.00612159	0.100489	0.0609182
Miscanthus vs Sorghum	0.00798801	0.230828	0.0346058
Miscanthus vs Sorghum	0.0118135	0.0793736	0.148834
Miscanthus vs Sorghum	0.0350693	0.1431	0.245068
Miscanthus vs Sorghum	0.0147003	0.221205	0.0664554
Miscanthus vs Sorghum	0.0146242	0.264918	0.0552026
Miscanthus vs Sorghum	0.0176025	0.0579986	0.303498
Miscanthus vs Sorghum	0.0322503	0.192207	0.16779
Miscanthus vs Sorghum	0.00812421	0.0477323	0.170204
Miscanthus vs Sorghum	0.0307132	0.238349	0.128858
Miscanthus vs Sorghum	0.0233129	0.101335	0.230058
Miscanthus vs Sorghum	0.0070878	0.0696009	0.101835
Miscanthus vs Sorghum	0.0164681	0.0674483	0.244159
Miscanthus vs Sorghum	0.00711586	0.133823	0.0531736
Miscanthus vs Sorghum	0.00989886	0.149032	0.0664208
Miscanthus vs Sorghum	0.0037215	0.0719991	0.0516881
Miscanthus vs Sorghum	0.00768304	0.0723937	0.106128
Miscanthus vs Sorghum	0.00781977	0.113688	0.0687826
Miscanthus vs Sorghum	0.0232358	0.181148	0.12827
Miscanthus vs Sorghum	0.0506231	0.175755	0.288032
Miscanthus vs Sorghum	0.00962045	0.0649884	0.148033
Miscanthus vs Sorghum	0.00964923	0.10077	0.0957551
Miscanthus vs Sorghum	0.00399611	0.0637565	0.0626776
Miscanthus vs Sorghum	0.0242689	0.0470247	0.516088
Miscanthus vs Sorghum	0.0350789	0.340897	0.102902
Miscanthus vs Sorghum	0.00659119	0.280034	0.0235371
Miscanthus vs Sorghum	0.0164338	0.088344	0.186021
Miscanthus vs Sorghum	0.0173997	0.0629899	0.27623
Miscanthus vs Sorghum	0.0244118	0.0776224	0.314494
Miscanthus vs Sorghum	0.0043679	0.0862011	0.050671
Miscanthus vs Sorghum	0.028266	0.0319475	0.884764
Miscanthus vs Sorghum	0.0556617	0.309461	0.179867
Miscanthus vs Sorghum	0.0734495	0.115652	0.635093
Miscanthus vs Sorghum	0.134101	0.368232	0.364176
Miscanthus vs Sorghum	0.0312602	0.149706	0.20881
Miscanthus vs Sorghum	0.00543252	0.277049	0.0196085
Miscanthus vs Sorghum	0.0115319	0.0534862	0.215605
Miscanthus vs Sorghum	0.0687012	0.104433	0.65785
Miscanthus vs Sorghum	0.0182904	0.214911	0.0851069
Miscanthus vs Sorghum	0.0247892	0.113131	0.21912
Miscanthus vs Sorghum	0.0148792	0.211659	0.0702979
Miscanthus vs Sorghum	0.118627	0.187955	0.631146
Miscanthus vs Sorghum	0.154738	0.744613	0.20781
Miscanthus vs Sorghum	0.0146388	0.0829163	0.176549
Miscanthus vs Sorghum	0.0161892	0.0375763	0.430835
Miscanthus vs Sorghum	0.0289552	0.421881	0.0686336
Miscanthus vs Sorghum	0.0656095	0.292975	0.223942
Miscanthus vs Sorghum	0.0254919	0.203206	0.125448
Miscanthus vs Sorghum	0.00634077	0.177984	0.0356256
Miscanthus vs Sorghum	0.0134134	0.094741	0.141579
Miscanthus vs Sorghum	0.00700529	0.099481	0.0704184
Miscanthus vs Sorghum	0.0121933	0.161321	0.0755838
Miscanthus vs Sorghum	0.0206614	0.0899968	0.22958
Miscanthus vs Sorghum	0.0280989	0.120385	0.23341
Miscanthus vs Sorghum	0.0399336	0.0574624	0.694952
Miscanthus vs Sorghum	0.0286505	0.2085	0.137413
Miscanthus vs Sorghum	0.0171133	0.0685873	0.249512
Miscanthus vs Sorghum	0.143329	0.29985	0.478004
Miscanthus vs Sorghum	0.060808	0.106103	0.573103
Miscanthus vs Sorghum	0.0317113	0.0755593	0.419688
Miscanthus vs Sorghum	0.109863	0.239821	0.458106
Miscanthus vs Sorghum	0.0139532	0.0662701	0.21055
Miscanthus vs Sorghum	0.0224177	0.0748761	0.299397
Miscanthus vs Sorghum	0.0476571	0.273549	0.174218
Miscanthus vs Sorghum	0.00863362	0.0540044	0.159869
Miscanthus vs Sorghum	0.0294791	0.165578	0.178037
Miscanthus vs Sorghum	0.0316985	0.23525	0.134744
Miscanthus vs Sorghum	0.016679	0.0913656	0.182552
Miscanthus vs Sorghum	0.00469251	0.0621388	0.0755166
Miscanthus vs Sorghum	0.000175239	0.175239	0.001
Miscanthus vs Sorghum	0.0126588	0.0805137	0.157225
Miscanthus vs Sorghum	0.00973337	0.0699577	0.139132
Miscanthus vs Sorghum	0.0170403	0.0595458	0.286172
Miscanthus vs Sorghum	0.0215561	0.118348	0.182141
Miscanthus vs Sorghum	0.0425735	0.0381025	1.11734
Miscanthus vs Sorghum	0.0202605	0.0497404	0.407326
Miscanthus vs Sorghum	0.0197063	0.0994296	0.198194
Miscanthus vs Sorghum	0.0368535	0.0885312	0.416277
Miscanthus vs Sorghum	0.00789242	0.0571046	0.13821
Miscanthus vs Sorghum	0.0348792	0.0551779	0.632123
Miscanthus vs Sorghum	0.0124434	0.133071	0.0935098
Miscanthus vs Sorghum	0.0511361	0.167842	0.304668
Miscanthus vs Sorghum	0.0542168	0.370317	0.146406
Miscanthus vs Sorghum	0.0118136	0.141232	0.0836467
Miscanthus vs Sorghum	0.0116141	0.0708573	0.163908
Miscanthus vs Sorghum	0.0202989	0.160583	0.126407
Miscanthus vs Sorghum	0.0109941	0.124769	0.0881163
Miscanthus vs Sorghum	0.00853191	0.057644	0.14801
Miscanthus vs Sorghum	9.74369e-05	0.0974369	0.001
Miscanthus vs Sorghum	0.0162242	0.0414417	0.391493
Miscanthus vs Sorghum	0.0333008	0.0818608	0.406798
Miscanthus vs Sorghum	0.00699675	0.207141	0.0337776
Miscanthus vs Sorghum	0.0172447	0.0831887	0.207296
Miscanthus vs Sorghum	0.0695987	0.175147	0.397372
Miscanthus vs Sorghum	0.0199463	0.114327	0.174468
Miscanthus vs Sorghum	0.0931892	0.567788	0.164127
Miscanthus vs Sorghum	0.0598156	0.346023	0.172866
Miscanthus vs Sorghum	0.0148005	0.152416	0.0971061
Miscanthus vs Sorghum	0.0342576	0.175211	0.195523
Miscanthus vs Sorghum	0.0381359	0.0890775	0.428121
Miscanthus vs Sorghum	0.00534296	0.0428982	0.12455
Miscanthus vs Sorghum	0.146028	0.228856	0.638079
Miscanthus vs Sorghum	0.0087171	0.0560683	0.155473
Miscanthus vs Sorghum	0.0309173	0.20808	0.148584
Miscanthus vs Sorghum	0.21478	0.251719	0.853253
Miscanthus vs Sorghum	0.0469251	0.124948	0.375557
Miscanthus vs Sorghum	0.015721	0.0563455	0.279011
Miscanthus vs Sorghum	0.0178587	0.188486	0.0947483
Miscanthus vs Sorghum	0.117095	0.318888	0.367197
Miscanthus vs Sorghum	0.181646	0.252993	0.717986
Miscanthus vs Sorghum	0.0784673	0.0735441	1.06694
Miscanthus vs Sorghum	0.187084	0.437733	0.427393
Miscanthus vs Sorghum	0.00701615	0.20771	0.0337786
Miscanthus vs Sorghum	0.122974	1.10261	0.11153
Miscanthus vs Sorghum	0.0257867	0.0545576	0.472652
Miscanthus vs Sorghum	0.0113423	0.0993468	0.114168
Miscanthus vs Sorghum	0.023733	0.0780072	0.304242
Miscanthus vs Sorghum	0.0196995	0.152709	0.129
Miscanthus vs Sorghum	0.0548745	0.165264	0.332041
Miscanthus vs Sorghum	0.0516841	0.139643	0.370115
Miscanthus vs Sorghum	0.0545481	0.0963265	0.566283
Miscanthus vs Sorghum	0.0144608	0.0665941	0.217148
Miscanthus vs Sorghum	0.00571087	0.0891244	0.0640775
Miscanthus vs Sorghum	0.0173705	0.169284	0.102612
Miscanthus vs Sorghum	0.0212182	0.0776712	0.27318
Miscanthus vs Sorghum	0.0770296	0.641105	0.120151
Miscanthus vs Sorghum	0.0826928	0.213772	0.386827
Miscanthus vs Sorghum	0.0382518	0.0430953	0.887608
Miscanthus vs Sorghum	0.0198319	0.0797006	0.24883
Miscanthus vs Sorghum	0.0551769	0.324959	0.169796
Miscanthus vs Sorghum	0.0166447	0.225257	0.073892
Miscanthus vs Sorghum	0.0272144	0.118293	0.230059
Miscanthus vs Sorghum	0.0444688	0.157307	0.282688
Miscanthus vs Sorghum	0.00296445	0.260151	0.0113951
Miscanthus vs Sorghum	0.0200608	0.0960499	0.208858
Miscanthus vs Sorghum	0.00222573	0.0817354	0.027231
Miscanthus vs Sorghum	0.0014837	0.451096	0.00328909
Miscanthus vs Sorghum	0.00516015	0.37504	0.013759
Miscanthus vs Sorghum	0.161474	0.860169	0.187723
Miscanthus vs Sorghum	0.0177014	0.154729	0.114403
Miscanthus vs Sorghum	0.00380504	0.0692664	0.0549334
Miscanthus vs Sorghum	0.0193959	0.220332	0.0880302
Miscanthus vs Sorghum	0.0132879	0.0980964	0.135457
Miscanthus vs Sorghum	0.108053	0.341799	0.316132
Miscanthus vs Sorghum	0.0224413	0.200205	0.112092
Miscanthus vs Sorghum	0.0353755	0.0902306	0.392056
Miscanthus vs Sorghum	0.0561478	0.170109	0.330071
Miscanthus vs Sorghum	0.00697471	0.059731	0.116769
Miscanthus vs Sorghum	0.00455657	0.0858148	0.0530977
Miscanthus vs Sorghum	0.00494714	0.17465	0.028326
Miscanthus vs Sorghum	0.0252585	0.0629093	0.401507
Miscanthus vs Sorghum	0.0180018	0.173882	0.103529
Miscanthus vs Sorghum	0.0756245	0.0554595	1.3636
Miscanthus vs Sorghum	0.0719531	0.127985	0.5622
Miscanthus vs Sorghum	0.0326427	0.128444	0.254139
Miscanthus vs Sorghum	0.0123903	0.0745259	0.166254
Miscanthus vs Sorghum	0.0124058	0.0925552	0.134037
Miscanthus vs Sorghum	0.0299763	0.306309	0.0978629
Miscanthus vs Sorghum	0.0120144	0.107437	0.111828
Miscanthus vs Sorghum	0.0468442	0.0900632	0.520126
Miscanthus vs Sorghum	0.00533169	0.105379	0.0505952
Miscanthus vs Sorghum	0.0212433	0.26915	0.0789275
Miscanthus vs Sorghum	0.0214592	0.139838	0.153458
Miscanthus vs Sorghum	0.0274015	0.141596	0.193519
Miscanthus vs Sorghum	0.081601	0.221942	0.367668
Miscanthus vs Sorghum	0.0155733	0.0744392	0.209208
Miscanthus vs Sorghum	0.0149809	0.073643	0.203426
Miscanthus vs Sorghum	0.0158212	0.0631522	0.250526
Miscanthus vs Sorghum	0.292081	0.914304	0.319458
Miscanthus vs Sorghum	0.0200001	0.0533483	0.374896
Miscanthus vs Sorghum	0.0107381	0.235841	0.045531
Miscanthus vs Sorghum	0.0217608	0.0740825	0.293737
Miscanthus vs Sorghum	0.0115139	0.0995562	0.115652
Miscanthus vs Sorghum	0.0303117	0.101911	0.297434
Miscanthus vs Sorghum	0.0275443	0.0671548	0.410162
Miscanthus vs Sorghum	0.0140768	0.14344	0.0981372
Miscanthus vs Sorghum	0.0259823	0.127931	0.203097
Miscanthus vs Sorghum	0.0106065	0.092355	0.114845
Miscanthus vs Sorghum	0.0325779	0.152566	0.213533
Miscanthus vs Sorghum	0.0424005	0.100085	0.423645
Miscanthus vs Sorghum	0.0151423	0.122627	0.123483
Miscanthus vs Sorghum	0.00876307	0.0575614	0.152239
Miscanthus vs Sorghum	0.0149294	0.0741016	0.201471
Miscanthus vs Sorghum	0.0261404	0.0612685	0.426654
Miscanthus vs Sorghum	0.0499494	0.0913526	0.546776
Miscanthus vs Sorghum	0.105146	0.17223	0.610501
Miscanthus vs Sorghum	0.0401139	0.208002	0.192854
Miscanthus vs Sorghum	0.0172326	0.0981477	0.175579
Miscanthus vs Sorghum	0.0198338	0.0914068	0.216983
Miscanthus vs Sorghum	0.111051	0.335003	0.331492
Miscanthus vs Sorghum	0.0335519	0.0545853	0.61467
Miscanthus vs Sorghum	0.0204026	0.0802368	0.254279
Miscanthus vs Sorghum	0.0202702	0.057497	0.352544
Miscanthus vs Sorghum	0.0592513	0.0604234	0.980601
Miscanthus vs Sorghum	0.0275971	0.215255	0.128206
Miscanthus vs Sorghum	0.102495	0.156263	0.655911
Miscanthus vs Sorghum	0.0216272	0.201564	0.107297
Miscanthus vs Sorghum	0.0108553	0.0832729	0.130358
Miscanthus vs Sorghum	0.00790647	0.107446	0.0735853
Miscanthus vs Sorghum	0.0413605	0.498377	0.0829905
Miscanthus vs Sorghum	0.02478	0.282255	0.0877928
Miscanthus vs Sorghum	0.0187949	0.0965795	0.194606
Miscanthus vs Sorghum	0.0218299	0.0703498	0.310305
Miscanthus vs Sorghum	0.007292	0.0404981	0.180058
Miscanthus vs Sorghum	0.00808186	0.0741706	0.108963
Miscanthus vs Sorghum	0.0580088	0.148097	0.391695
Miscanthus vs Sorghum	0.0609742	0.168734	0.361363
Miscanthus vs Sorghum	0.102758	0.139118	0.738637
Miscanthus vs Sorghum	0.0266224	0.101787	0.261551
Miscanthus vs Sorghum	0.0351916	0.217746	0.161618
Miscanthus vs Sorghum	0.176788	0.309568	0.57108
Miscanthus vs Sorghum	0.0348557	0.123538	0.282146
Miscanthus vs Sorghum	0.0218332	0.214936	0.10158
Miscanthus vs Sorghum	0.0585938	0.117902	0.49697
Miscanthus vs Sorghum	0.144319	0.648122	0.222672
Miscanthus vs Sorghum	0.028758	0.317231	0.0906533
Miscanthus vs Sorghum	0.028363	0.089019	0.318618
Miscanthus vs Sorghum	0.0525162	0.131109	0.400556
Miscanthus vs Sorghum	0.0217156	0.0470605	0.46144
Miscanthus vs Sorghum	0.0697369	0.212199	0.328638
Miscanthus vs Sorghum	0.0614398	0.166538	0.368923
Miscanthus vs Sorghum	0.0513543	0.0895516	0.573461
Miscanthus vs Sorghum	0.0164576	0.0700151	0.235058
Miscanthus vs Sorghum	0.0343415	0.135507	0.25343
Miscanthus vs Sorghum	0.149928	0.505363	0.296674
Miscanthus vs Sorghum	0.0123143	0.138371	0.0889946
Miscanthus vs Sorghum	0.0140785	0.0547226	0.25727
Miscanthus vs Sorghum	0.0121965	0.0802772	0.151929
Miscanthus vs Sorghum	0.0594861	0.0845801	0.703311
Miscanthus vs Sorghum	0.0119494	0.319306	0.0374231
Miscanthus vs Sorghum	0.0469345	0.402643	0.116566
Miscanthus vs Sorghum	0.060208	0.11489	0.524048
Miscanthus vs Sorghum	0.0286674	0.110527	0.25937
Miscanthus vs Sorghum	0.0448754	0.108729	0.412727
Miscanthus vs Sorghum	0.0307772	0.0898042	0.342714
Miscanthus vs Sorghum	0.0553229	0.101511	0.544992
Miscanthus vs Sorghum	0.0384528	0.0539031	0.713369
Miscanthus vs Sorghum	0.0163101	0.191406	0.085212
Miscanthus vs Sorghum	0.0220828	0.165595	0.133354
Miscanthus vs Sorghum	0.0289939	0.103945	0.278936
Miscanthus vs Sorghum	0.0339537	0.0581459	0.583939
Miscanthus vs Sorghum	0.102851	0.651156	0.157952
Miscanthus vs Sorghum	0.0111752	0.109829	0.101752
Miscanthus vs Sorghum	0.0155396	0.076797	0.202347
Miscanthus vs Sorghum	0.0199032	0.144242	0.137985
Miscanthus vs Sorghum	0.0485419	0.187295	0.259173
Miscanthus vs Sorghum	0.0410011	0.320982	0.127737
Miscanthus vs Sorghum	0.0384926	0.139917	0.275111
Miscanthus vs Sorghum	0.0170973	0.170445	0.10031
Miscanthus vs Sorghum	0.0549353	0.0816565	0.672762
Miscanthus vs Sorghum	0.0468563	0.266696	0.175692
Miscanthus vs Sorghum	0.0188936	0.257944	0.0732471
Miscanthus vs Sorghum	0.110018	0.38683	0.28441
Miscanthus vs Sorghum	0.11361	0.193163	0.588159
Miscanthus vs Sorghum	0.0236138	0.0515576	0.458008
Miscanthus vs Sorghum	0.0151429	0.0835754	0.181189
Miscanthus vs Sorghum	0.0172319	0.15128	0.113907
Miscanthus vs Sorghum	0.015029	0.0466512	0.322155
Miscanthus vs Sorghum	0.0292003	0.0767763	0.38033
Miscanthus vs Sorghum	0.00110251	0.123327	0.00893972
Miscanthus vs Sorghum	0.0495411	0.148015	0.334704
Miscanthus vs Sorghum	0.337727	1.01127	0.333963
Miscanthus vs Sorghum	0.0587683	0.136559	0.43035
Miscanthus vs Sorghum	0.229316	0.783335	0.292743
Miscanthus vs Sorghum	0.020329	0.0626002	0.324744
Miscanthus vs Sorghum	0.00589807	0.198607	0.0296972
Miscanthus vs Sorghum	0.0115609	0.0721774	0.160173
Miscanthus vs Sorghum	0.0125193	0.0474291	0.263958
Miscanthus vs Sorghum	0.048262	0.722789	0.0667719
Miscanthus vs Sorghum	0.176917	0.298365	0.592954
Miscanthus vs Sorghum	0.00767129	0.0632541	0.121277
Miscanthus vs Sorghum	0.0644402	0.170377	0.378222
Miscanthus vs Sorghum	0.00271	0.0873104	0.0310386
Miscanthus vs Sorghum	0.00357981	0.0599679	0.0596955
Miscanthus vs Sorghum	0.0200008	0.0698607	0.286295
Miscanthus vs Sorghum	0.113777	0.347633	0.327291
Miscanthus vs Sorghum	0.0185683	0.122436	0.151658
Miscanthus vs Sorghum	0.0453928	0.0682043	0.665542
Miscanthus vs Sorghum	0.0258245	0.14961	0.172613
Miscanthus vs Sorghum	0.145333	0.195603	0.742998
Miscanthus vs Sorghum	0.00280228	0.114584	0.024456
Miscanthus vs Sorghum	0.0212418	0.284218	0.0747378
Miscanthus vs Sorghum	0.0331145	0.0820298	0.403688
Miscanthus vs Sorghum	0.0112265	0.0728512	0.154102
Miscanthus vs Sorghum	0.0191903	0.0828372	0.231662
Miscanthus vs Sorghum	0.0115541	0.056388	0.204903
Miscanthus vs Sorghum	0.0106468	0.11511	0.0924917
Miscanthus vs Sorghum	0.019313	0.0779127	0.247879
Miscanthus vs Sorghum	0.00347322	0.0535986	0.0648006
Miscanthus vs Sorghum	0.0232358	0.082562	0.281434
Miscanthus vs Sorghum	0.0162446	0.0618065	0.262829
Miscanthus vs Sorghum	0.023302	0.217176	0.107296
Miscanthus vs Sorghum	0.209188	0.385014	0.543327
Miscanthus vs Sorghum	0.0582743	0.168461	0.345921
Miscanthus vs Sorghum	0.0221433	0.316068	0.0700587
Miscanthus vs Sorghum	0.0957846	0.406143	0.23584
Miscanthus vs Sorghum	0.0480359	0.171602	0.279926
Miscanthus vs Sorghum	0.0351602	0.147089	0.23904
Miscanthus vs Sorghum	0.000157241	0.157241	0.001
Miscanthus vs Sorghum	0.107256	0.225402	0.475843
Miscanthus vs Sorghum	0.0185624	0.0713033	0.260331
Miscanthus vs Sorghum	0.0343547	0.162207	0.211796
Miscanthus vs Sorghum	0.0459387	0.305098	0.15057
Miscanthus vs Sorghum	0.0195063	0.135551	0.143904
Miscanthus vs Sorghum	0.0215373	0.0588198	0.366157
Miscanthus vs Sorghum	0.123339	0.296377	0.416156
Miscanthus vs Sorghum	0.0230334	0.126463	0.182136
Miscanthus vs Sorghum	0.0145783	0.0844879	0.172549
Miscanthus vs Sorghum	0.033207	0.100492	0.330445
Miscanthus vs Sorghum	0.04489	0.268084	0.167448
Miscanthus vs Sorghum	0.053468	0.18945	0.282228
Miscanthus vs Sorghum	0.0279888	0.114479	0.244488
Miscanthus vs Sorghum	0.0218289	0.0557927	0.39125
Miscanthus vs Sorghum	0.0153553	0.0639386	0.240157
Miscanthus vs Sorghum	0.0321129	0.0615405	0.521817
Miscanthus vs Sorghum	0.0150594	0.116141	0.129664
Miscanthus vs Sorghum	0.010937	0.0464105	0.235658
Miscanthus vs Sorghum	0.0486493	0.11438	0.425329
Miscanthus vs Sorghum	0.0112094	0.0605834	0.185024
Miscanthus vs Sorghum	0.14221	0.324306	0.438507
Miscanthus vs Sorghum	0.0658077	0.1051	0.626147
Miscanthus vs Sorghum	0.0635725	0.0832184	0.763923
Miscanthus vs Sorghum	0.0218001	0.0665039	0.327803
Miscanthus vs Sorghum	0.134447	0.258442	0.520222
Miscanthus vs Sorghum	0.0658151	0.112884	0.583035
Miscanthus vs Sorghum	0.00862271	0.0515069	0.167409
Miscanthus vs Sorghum	0.0773087	0.23348	0.331115
Miscanthus vs Sorghum	0.0140716	0.136108	0.103385
Miscanthus vs Sorghum	0.0486878	0.121718	0.400004
Miscanthus vs Sorghum	0.0203789	0.267563	0.0761651
Miscanthus vs Sorghum	0.0342444	0.27806	0.123154
Miscanthus vs Sorghum	0.13029	0.174306	0.747479
Miscanthus vs Sorghum	0.0170786	0.0759854	0.224762
Miscanthus vs Sorghum	0.00851454	0.363418	0.023429
Miscanthus vs Sorghum	0.00692985	0.0833032	0.0831883
Miscanthus vs Sorghum	0.0127526	0.239482	0.0532505
Miscanthus vs Sorghum	0.106337	0.277466	0.383242
Miscanthus vs Sorghum	0.0497096	0.11578	0.429347
Miscanthus vs Sorghum	0.0514049	0.370423	0.138774
Miscanthus vs Sorghum	0.0174268	0.0617817	0.28207
Miscanthus vs Sorghum	0.0127476	0.0651402	0.195694
Miscanthus vs Sorghum	0.0223696	0.0699612	0.319743
Miscanthus vs Sorghum	0.0865403	0.223856	0.386589
Miscanthus vs Sorghum	0.0273823	0.138894	0.197146
Miscanthus vs Sorghum	0.0289447	0.0716298	0.404087
Miscanthus vs Sorghum	0.044568	0.150176	0.296772
Miscanthus vs Sorghum	0.0304608	0.0941213	0.323633
Miscanthus vs Sorghum	0.0156776	0.133215	0.117686
Miscanthus vs Sorghum	0.0254913	0.143129	0.178101
Miscanthus vs Sorghum	0.00913667	0.105338	0.0867365
Miscanthus vs Sorghum	0.0740455	0.114734	0.645369
Miscanthus vs Sorghum	0.0326426	0.195226	0.167204
Miscanthus vs Sorghum	0.0789581	0.148439	0.531922
Miscanthus vs Sorghum	0.189708	0.409717	0.463022
Miscanthus vs Sorghum	0.0178116	0.106043	0.167966
Miscanthus vs Sorghum	0.00507568	0.0809107	0.0627319
Miscanthus vs Sorghum	0.0199378	0.170963	0.11662
Miscanthus vs Sorghum	0.0168759	0.193244	0.0873293
Miscanthus vs Sorghum	0.0113001	0.0500064	0.225973
Miscanthus vs Sorghum	0.0399418	0.150285	0.265774
Miscanthus vs Sorghum	0.0132259	0.0760444	0.173924
Miscanthus vs Sorghum	0.02609	0.0767208	0.340065
Miscanthus vs Sorghum	0.0397669	0.0542048	0.733641
Miscanthus vs Sorghum	0.0940082	0.210841	0.445873
Miscanthus vs Sorghum	0.014519	0.112023	0.129607
Miscanthus vs Sorghum	0.00206901	0.138717	0.0149153
Miscanthus vs Sorghum	0.0236494	0.133013	0.177798
Miscanthus vs Sorghum	0.0587985	0.273435	0.215037
Miscanthus vs Sorghum	0.0569704	0.367929	0.154841
Miscanthus vs Sorghum	0.0436632	0.0912361	0.478574
Miscanthus vs Sorghum	0.0075289	0.0528785	0.142381
Miscanthus vs Sorghum	0.00615489	0.0435662	0.141277
Miscanthus vs Sorghum	0.0205029	0.0568157	0.360866
Miscanthus vs Sorghum	0.0196662	0.076569	0.256842
Miscanthus vs Sorghum	0.00193536	0.292677	0.00661262
Miscanthus vs Sorghum	0.0225194	0.07458	0.301949
Miscanthus vs Sorghum	0.0231507	0.0636316	0.363824
Miscanthus vs Sorghum	0.0104085	0.202004	0.0515263
Miscanthus vs Sorghum	0.0469758	0.136369	0.344476
Miscanthus vs Sorghum	0.00533442	0.0915732	0.0582531
Miscanthus vs Sorghum	0.0494421	0.0918559	0.538257
Miscanthus vs Sorghum	0.0145619	0.0841501	0.173047
Miscanthus vs Sorghum	0.0575957	0.37278	0.154503
Miscanthus vs Sorghum	0.112329	0.138718	0.809765
Miscanthus vs Sorghum	0.02609	0.0767208	0.340065
Miscanthus vs Sorghum	0.0338897	0.120302	0.281705
Miscanthus vs Sorghum	0.0938798	0.153817	0.610332
Miscanthus vs Sorghum	0.016165	0.094588	0.170899
Miscanthus vs Sorghum	0.107913	0.282661	0.381774
Miscanthus vs Sorghum	0.0369293	0.105693	0.3494
Miscanthus vs Sorghum	0.0139305	0.166012	0.0839125
Miscanthus vs Sorghum	0.0158408	0.10608	0.149328
Miscanthus vs Sorghum	0.229304	0.539724	0.424855
Miscanthus vs Sorghum	0.05656	0.165163	0.342448
Miscanthus vs Sorghum	0.0219767	0.237151	0.09267
Miscanthus vs Sorghum	0.0359802	0.0512071	0.702641
Miscanthus vs Sorghum	0.20621	0.80923	0.254822
Miscanthus vs Sorghum	0.0210631	0.098976	0.21281
Miscanthus vs Sorghum	0.0137311	0.319497	0.0429772
Miscanthus vs Sorghum	0.00923937	0.0356416	0.25923
Miscanthus vs Sorghum	0.0387184	0.152405	0.254049
Miscanthus vs Sorghum	0.0705423	0.235788	0.299177
Miscanthus vs Sorghum	0.0188583	0.0764392	0.246709
Miscanthus vs Sorghum	0.0122208	0.102841	0.118831
Miscanthus vs Sorghum	0.0636389	0.281104	0.22639
Miscanthus vs Sorghum	0.0234074	0.0663728	0.352666
Miscanthus vs Sorghum	0.0820629	0.108524	0.756171
Miscanthus vs Sorghum	0.0300642	0.0812342	0.370093
Miscanthus vs Sorghum	0.0856312	0.265479	0.322554
Miscanthus vs Sorghum	0.0282671	0.298725	0.094626
Miscanthus vs Sorghum	0.0193906	0.0623002	0.311245
Miscanthus vs Sorghum	0.0182366	0.121706	0.149842
Miscanthus vs Sorghum	0.0358293	0.201043	0.178217
Miscanthus vs Sorghum	0.0271152	0.112615	0.240779
Miscanthus vs Sorghum	0.0806834	0.0548876	1.46997
Miscanthus vs Sorghum	0.0391651	0.152544	0.256747
Miscanthus vs Sorghum	0.0263104	0.146355	0.179771
Miscanthus vs Sorghum	0.0666757	0.240781	0.276914
Miscanthus vs Sorghum	0.0193174	0.0773985	0.249583
Miscanthus vs Sorghum	0.0198784	0.043888	0.452934
Miscanthus vs Sorghum	0.0156086	0.103285	0.151122
Miscanthus vs Sorghum	0.00421988	0.09921	0.0425349
Miscanthus vs Sorghum	0.0239611	0.491501	0.048751
Miscanthus vs Sorghum	0.0350795	0.135432	0.25902
Miscanthus vs Sorghum	0.0439027	0.111831	0.39258
Miscanthus vs Sorghum	0.0574527	0.262512	0.218858
Miscanthus vs Sorghum	0.192637	0.385809	0.499306
Miscanthus vs Sorghum	0.159519	0.327688	0.486801
Miscanthus vs Sorghum	0.0721844	0.196512	0.367328
Miscanthus vs Sorghum	0.0439663	0.109742	0.400635
Miscanthus vs Sorghum	0.0629661	0.218016	0.288814
Miscanthus vs Sorghum	0.0370689	0.101078	0.366735
Miscanthus vs Sorghum	0.228085	1.18598	0.192318
Miscanthus vs Sorghum	0.1279	0.186457	0.685947
Miscanthus vs Sorghum	0.0303302	0.125257	0.242144
Miscanthus vs Sorghum	0.0249479	0.0850195	0.293438
Miscanthus vs Sorghum	0.363422	0.689715	0.526917
Miscanthus vs Sorghum	0.0124348	0.179117	0.0694231
Miscanthus vs Sorghum	0.018629	0.0780453	0.238695
Miscanthus vs Sorghum	0.034883	0.150476	0.231817
Miscanthus vs Sorghum	0.0370611	0.14382	0.25769
Miscanthus vs Sorghum	0.0260867	7.46835	0.00349297
Miscanthus vs Sorghum	0.0389714	0.224616	0.173503
Miscanthus vs Sorghum	0.0855099	0.364119	0.234841
Miscanthus vs Sorghum	0.0524235	0.0685221	0.765059
Miscanthus vs Sorghum	0.0189864	0.0680014	0.279207
Miscanthus vs Sorghum	0.0143521	0.091398	0.157029
Miscanthus vs Sorghum	0.010065	0.097619	0.103105
Miscanthus vs Sorghum	0.0170763	0.0552514	0.309065
Miscanthus vs Sorghum	0.00301432	0.148407	0.0203111
Miscanthus vs Sorghum	0.101016	0.204375	0.494268
Miscanthus vs Sorghum	0.0501021	0.0582092	0.860725
Miscanthus vs Sorghum	0.590896	0.778351	0.759164
Miscanthus vs Sorghum	0.0415732	0.156781	0.265167
Miscanthus vs Sorghum	0.0293192	0.0767565	0.381977
Miscanthus vs Sorghum	0.0214499	0.0940674	0.228027
Miscanthus vs Sorghum	0.0353634	0.0629918	0.561397
Miscanthus vs Sorghum	0.0833977	0.238972	0.348985
Miscanthus vs Sorghum	0.0295543	0.0922822	0.320259
Miscanthus vs Sorghum	0.0312751	0.0248262	1.25976
Miscanthus vs Sorghum	0.0135883	0.107472	0.126436
Miscanthus vs Sorghum	0.0329308	0.13206	0.249362
Miscanthus vs Sorghum	0.235078	0.275639	0.852846
Miscanthus vs Sorghum	0.104742	0.217588	0.481378
Miscanthus vs Sorghum	0.117529	0.74316	0.158147
Miscanthus vs Sorghum	0.0567566	0.625368	0.090757
Miscanthus vs Sorghum	0.0152363	0.104249	0.146154
Miscanthus vs Sorghum	0.0559458	0.118185	0.473376
Miscanthus vs Sorghum	0.461635	0.65412	0.705734
Miscanthus vs Sorghum	0.129484	0.397511	0.325737
Miscanthus vs Sorghum	0.0672984	0.0751343	0.895708
Miscanthus vs Sorghum	0.0573063	0.494505	0.115886
Miscanthus vs Sorghum	0.528053	0.734351	0.719074
Miscanthus vs Sorghum	0.0409636	0.109662	0.373544
Miscanthus vs Sorghum	0.0102542	0.0497421	0.206147
Miscanthus vs Sorghum	0.0512158	0.0706707	0.724711
Miscanthus vs Sorghum	0.0636672	0.127216	0.500465
Miscanthus vs Sorghum	0.027947	0.116139	0.240633
Miscanthus vs Sorghum	0.025384	0.130262	0.194869
Miscanthus vs Sorghum	0.0648193	0.259454	0.249829
Miscanthus vs Sorghum	0.074936	0.112389	0.666757
Miscanthus vs Sorghum	0.0112656	0.0531439	0.211983
[truncated: 76,520 more rows]
